# Supplementary material for: Sequencing of five poultry strains elucidates phylogenetic relationships and divergence in virulence genes in Morganella morganii
Source: BMC Genomics. 2020 Aug 24;21:579. doi: 10.1186/s12864-020-07001-2 (PMC7446228; doi:10.1186/s12864-020-07001-2)
Supplement: Supplementary file 7 — Additional file 7: Table S4. Annotation of pathogenicity islands in the five sequenced poultry strains. Predicted genomic islands are coloured within the images based on the legend (generated through the web interface of IslandViewer 4 [50]). The internal line plot shows the similarity to the KT strain, taken as a reference. [file 12864_2020_7001_MOESM7_ESM.xlsx]

## Sheet: Pathogenicity islands
Strain	Island start	Island end	Length	Method	Gene ID	Locus	Gene start	Gene end	Strand	Product
PA17/10312	83182	90674	7492	Predicted by at least one method		IECFJLGK_03827	83182	83448	1	hypothetical protein
PA17/10312	83182	90674	7492	Predicted by at least one method		IECFJLGK_03826	83526	84281	1	hypothetical protein
PA17/10312	83182	90674	7492	Predicted by at least one method		IECFJLGK_01740	85633	85977	1	hypothetical protein
PA17/10312	83182	90674	7492	Predicted by at least one method	ecoRIIR	IECFJLGK_01741	86100	87299	1	Type-2 restriction enzyme EcoRII
PA17/10312	83182	90674	7492	Predicted by at least one method	dcm	IECFJLGK_01742	87348	88769	-1	DNA-cytosine methyltransferase
PA17/10312	83182	90674	7492	Predicted by at least one method	hipB	IECFJLGK_01743	88977	89228	1	Antitoxin HipB
PA17/10312	83182	90674	7492	Predicted by at least one method		IECFJLGK_01744	89232	89396	1	hypothetical protein
PA17/10312	83182	90674	7492	Predicted by at least one method		IECFJLGK_01745	89733	90674	1	hypothetical protein
PA17/10312	349556	360319	10763	Predicted by at least one method	thiK_1	IECFJLGK_02000	349556	350452	1	Thiamine kinase
PA17/10312	349556	360319	10763	Predicted by at least one method		IECFJLGK_02001	350436	351371	1	hypothetical protein
PA17/10312	349556	360319	10763	Predicted by at least one method	gtaB	IECFJLGK_02002	351368	352054	1	UTP--glucose-1-phosphate uridylyltransferase
PA17/10312	349556	360319	10763	Predicted by at least one method	tarF	IECFJLGK_02003	352065	353240	1	Teichoic acid glycerol-phosphate transferase
PA17/10312	349556	360319	10763	Predicted by at least one method	pglA	IECFJLGK_02004	353242	354330	1	N, N'-diacetylbacillosaminyl-diphospho-undecaprenol alpha-1,3-N-acetylgalactosaminyltransferase
PA17/10312	349556	360319	10763	Predicted by at least one method		IECFJLGK_02005	354320	355405	1	hypothetical protein
PA17/10312	349556	360319	10763	Predicted by at least one method	tagD	IECFJLGK_02006	355415	355885	1	Glycerol-3-phosphate cytidylyltransferase
PA17/10312	349556	360319	10763	Predicted by at least one method		IECFJLGK_02007	355885	356886	1	hypothetical protein
PA17/10312	349556	360319	10763	Predicted by at least one method	wbbD	IECFJLGK_02008	356912	357721	1	UDP-Gal:alpha-D-GlcNAc-diphosphoundecaprenol beta-1,3-galactosyltransferase
PA17/10312	349556	360319	10763	Predicted by at least one method		IECFJLGK_02009	357726	358874	1	hypothetical protein
PA17/10312	349556	360319	10763	Predicted by at least one method		IECFJLGK_02010	358871	360319	1	hypothetical protein
PA17/10312	1346159	1354457	8298	Predicted by at least one method	allS	IECFJLGK_02950	1346159	1347034	-1	HTH-type transcriptional activator AllS
PA17/10312	1346159	1354457	8298	Predicted by at least one method		IECFJLGK_02949	1347493	1350552	1	hypothetical protein
PA17/10312	1346159	1354457	8298	Predicted by at least one method		IECFJLGK_02948	1350597	1354457	1	hypothetical protein
PA17/10312	1369504	1379653	10149	Predicted by at least one method		IECFJLGK_02943	1369504	1370187	1	hypothetical protein
PA17/10312	1369504	1379653	10149	Predicted by at least one method		IECFJLGK_02942	1370260	1372194	1	hypothetical protein
PA17/10312	1369504	1379653	10149	Predicted by at least one method		IECFJLGK_02941	1372194	1373336	1	hypothetical protein
PA17/10312	1369504	1379653	10149	Predicted by at least one method		IECFJLGK_02940	1373391	1375403	1	hypothetical protein
PA17/10312	1369504	1379653	10149	Predicted by at least one method	higA1_3	IECFJLGK_03753	1376755	1377036	1	Antitoxin HigA1
PA17/10312	1369504	1379653	10149	Predicted by at least one method		IECFJLGK_03752	1377893	1378363	-1	hypothetical protein
PA17/10312	1369504	1379653	10149	Predicted by at least one method		IECFJLGK_03751	1378778	1378975	1	hypothetical protein
PA17/10312	1369504	1379653	10149	Predicted by at least one method		IECFJLGK_03750	1379021	1379653	1	hypothetical protein
PA17/10312	1382946	1387454	4508	Predicted by at least one method	lutR_2	IECFJLGK_03747	1382946	1383680	1	HTH-type transcriptional regulator LutR
PA17/10312	1382946	1387454	4508	Predicted by at least one method	ilvD_2	IECFJLGK_03746	1383649	1385328	1	Dihydroxy-acid dehydratase
PA17/10312	1382946	1387454	4508	Predicted by at least one method		IECFJLGK_03745	1385740	1386078	-1	hypothetical protein
PA17/10312	1382946	1387454	4508	Predicted by at least one method		IECFJLGK_03744	1386093	1386362	-1	hypothetical protein
PA17/10312	1382946	1387454	4508	Predicted by at least one method		IECFJLGK_03743	1386615	1387454	-1	hypothetical protein
PA17/10312	1382946	1387454	4508	Predicted by at least one method		IECFJLGK_03742	1387451	1388077	-1	hypothetical protein
PA17/10312	1395010	1430209	35199	Predicted by at least one method		IECFJLGK_03738	1395010	1395222	-1	hypothetical protein
PA17/10312	1395010	1430209	35199	Predicted by at least one method		IECFJLGK_03737	1395385	1395720	-1	hypothetical protein
PA17/10312	1395010	1430209	35199	Predicted by at least one method	papB	IECFJLGK_03736	1395971	1396639	-1	Major pilu subunit operon regulatory protein PapB
PA17/10312	1395010	1430209	35199	Predicted by at least one method		IECFJLGK_03735	1398379	1398900	-1	hypothetical protein
PA17/10312	1395010	1430209	35199	Predicted by at least one method	tetD	IECFJLGK_03734	1399372	1400229	1	Transposon Tn10 TetD protein
PA17/10312	1395010	1430209	35199	Predicted by at least one method	xerC_3	IECFJLGK_03733	1400194	1400742	-1	Tyrosine recombinase XerC
PA17/10312	1395010	1430209	35199	Predicted by at least one method	xerC_2	IECFJLGK_03732	1400922	1401509	-1	Tyrosine recombinase XerC
PA17/10312	1395010	1430209	35199	Predicted by at least one method		IECFJLGK_03731	1402712	1403260	1	hypothetical protein
PA17/10312	1395010	1430209	35199	Predicted by at least one method		IECFJLGK_03730	1403420	1403560	1	hypothetical protein
PA17/10312	1395010	1430209	35199	Predicted by at least one method	smfA_2	IECFJLGK_03729	1403550	1404098	1	Fimbria A protein
PA17/10312	1395010	1430209	35199	Predicted by at least one method	papH_3	IECFJLGK_03728	1404220	1404762	1	PAP fimbrial minor pilin protein
PA17/10312	1395010	1430209	35199	Predicted by at least one method	papC_4	IECFJLGK_03727	1404846	1407395	1	Outer membrane usher protein PapC
PA17/10312	1395010	1430209	35199	Predicted by at least one method	papD_3	IECFJLGK_03726	1407411	1408151	1	Chaperone protein PapD
PA17/10312	1395010	1430209	35199	Predicted by at least one method		IECFJLGK_03725	1408179	1408631	1	hypothetical protein
PA17/10312	1395010	1430209	35199	Predicted by at least one method	papK_2	IECFJLGK_03724	1408653	1409276	1	Fimbrial adapter PapK
PA17/10312	1395010	1430209	35199	Predicted by at least one method	prsF	IECFJLGK_03723	1409293	1409856	1	Minor fimbrial protein PrsF
PA17/10312	1395010	1430209	35199	Predicted by at least one method		IECFJLGK_03722	1409880	1410920	1	hypothetical protein
PA17/10312	1395010	1430209	35199	Predicted by at least one method		IECFJLGK_03721	1411255	1411521	1	hypothetical protein
PA17/10312	1395010	1430209	35199	Predicted by at least one method	fkpA_2	IECFJLGK_03720	1411518	1412894	1	FKBP-type peptidyl-prolyl cis-trans isomerase FkpA
PA17/10312	1395010	1430209	35199	Predicted by at least one method		IECFJLGK_03719	1412970	1413269	1	hypothetical protein
PA17/10312	1395010	1430209	35199	Predicted by at least one method		IECFJLGK_03718	1413871	1414023	1	hypothetical protein
PA17/10312	1395010	1430209	35199	Predicted by at least one method	cah	IECFJLGK_03717	1414091	1414831	1	Carbonic anhydrase
PA17/10312	1395010	1430209	35199	Predicted by at least one method		IECFJLGK_03716	1414974	1415186	1	hypothetical protein
PA17/10312	1395010	1430209	35199	Predicted by at least one method		IECFJLGK_03715	1415480	1415785	-1	hypothetical protein
PA17/10312	1395010	1430209	35199	Predicted by at least one method		IECFJLGK_01598	1417207	1417461	1	hypothetical protein
PA17/10312	1395010	1430209	35199	Predicted by at least one method	intA	IECFJLGK_01599	1417503	1418741	1	Prophage integrase IntA
PA17/10312	1395010	1430209	35199	Predicted by at least one method		IECFJLGK_01600	1418846	1419430	1	hypothetical protein
PA17/10312	1395010	1430209	35199	Predicted by at least one method		IECFJLGK_01601	1420082	1420456	1	hypothetical protein
PA17/10312	1395010	1430209	35199	Predicted by at least one method		IECFJLGK_01602	1420610	1420816	1	hypothetical protein
PA17/10312	1395010	1430209	35199	Predicted by at least one method		IECFJLGK_01603	1420992	1423310	1	hypothetical protein
PA17/10312	1395010	1430209	35199	Predicted by at least one method	recB_1	IECFJLGK_01604	1423297	1425405	1	RecBCD enzyme subunit RecB
PA17/10312	1395010	1430209	35199	Predicted by at least one method		IECFJLGK_01605	1425542	1426054	1	hypothetical protein
PA17/10312	1395010	1430209	35199	Predicted by at least one method	pagN_2	IECFJLGK_01606	1426122	1426835	-1	Outer membrane protein PagN
PA17/10312	1395010	1430209	35199	Predicted by at least one method	mltC	IECFJLGK_01608	1427730	1428806	-1	Membrane-bound lytic murein transglycosylase C
PA17/10312	1395010	1430209	35199	Predicted by at least one method	yggX	IECFJLGK_01609	1428875	1429147	-1	putative Fe(2+)-trafficking protein
PA17/10312	1395010	1430209	35199	Predicted by at least one method	mutY	IECFJLGK_01610	1429172	1430209	-1	Adenine DNA glycosylase
PA17/10312	1420082	1426835	6753	Predicted by at least one method		IECFJLGK_01601	1420082	1420456	1	hypothetical protein
PA17/10312	1420082	1426835	6753	Predicted by at least one method		IECFJLGK_01602	1420610	1420816	1	hypothetical protein
PA17/10312	1420082	1426835	6753	Predicted by at least one method		IECFJLGK_01603	1420992	1423310	1	hypothetical protein
PA17/10312	1420082	1426835	6753	Predicted by at least one method	recB_1	IECFJLGK_01604	1423297	1425405	1	RecBCD enzyme subunit RecB
PA17/10312	1420082	1426835	6753	Predicted by at least one method		IECFJLGK_01605	1425542	1426054	1	hypothetical protein
PA17/10312	1420082	1426835	6753	Predicted by at least one method	pagN_2	IECFJLGK_01606	1426122	1426835	-1	Outer membrane protein PagN
PA17/10312	1921737	1937675	15938	Predicted by at least one method	pasI	IECFJLGK_00387	1921445	1921744	-1	Persistence and stress-resistance antitoxin PasI
PA17/10312	1921737	1937675	15938	Predicted by at least one method	pasT	IECFJLGK_00388	1921737	1922171	-1	Persistence and stress-resistance toxin PasT
PA17/10312	1921737	1937675	15938	Predicted by at least one method	smpB	IECFJLGK_00389	1922472	1922954	1	SsrA-binding protein
PA17/10312	1921737	1937675	15938	Predicted by at least one method		IECFJLGK_00391	1923550	1923876	1	hypothetical protein
PA17/10312	1921737	1937675	15938	Predicted by at least one method		IECFJLGK_00392	1923890	1924012	1	hypothetical protein
PA17/10312	1921737	1937675	15938	Predicted by at least one method		IECFJLGK_00393	1924314	1925750	1	hypothetical protein
PA17/10312	1921737	1937675	15938	Predicted by at least one method		IECFJLGK_00394	1925747	1926460	1	hypothetical protein
PA17/10312	1921737	1937675	15938	Predicted by at least one method	recF_1	IECFJLGK_00395	1926457	1928847	1	DNA replication and repair protein RecF
PA17/10312	1921737	1937675	15938	Predicted by at least one method	iclR	IECFJLGK_00396	1930080	1930853	-1	Transcriptional repressor IclR
PA17/10312	1921737	1937675	15938	Predicted by at least one method	yagE	IECFJLGK_00397	1931169	1932077	1	Putative 2-dehydro-3-deoxy-D-gluconate aldolase YagE
PA17/10312	1921737	1937675	15938	Predicted by at least one method	rhmT	IECFJLGK_00398	1932127	1933413	1	Inner membrane transport protein RhmT
PA17/10312	1921737	1937675	15938	Predicted by at least one method	uxaA	IECFJLGK_00399	1933462	1935057	1	Altronate dehydratase
PA17/10312	1921737	1937675	15938	Predicted by at least one method		IECFJLGK_00400	1935253	1935606	-1	hypothetical protein
PA17/10312	1921737	1937675	15938	Predicted by at least one method		IECFJLGK_00401	1935587	1936441	-1	hypothetical protein
PA17/10312	1921737	1937675	15938	Predicted by at least one method		IECFJLGK_00402	1936677	1937675	-1	hypothetical protein
PA17/10312	1923890	1928847	4957	Predicted by at least one method		IECFJLGK_00392	1923890	1924012	1	hypothetical protein
PA17/10312	1923890	1928847	4957	Predicted by at least one method		IECFJLGK_00393	1924314	1925750	1	hypothetical protein
PA17/10312	1923890	1928847	4957	Predicted by at least one method		IECFJLGK_00394	1925747	1926460	1	hypothetical protein
PA17/10312	1923890	1928847	4957	Predicted by at least one method	recF_1	IECFJLGK_00395	1926457	1928847	1	DNA replication and repair protein RecF
PA17/10312	2233477	2253436	19959	Predicted by at least one method	ssb_1	IECFJLGK_00664	2233477	2233878	-1	Single-stranded DNA-binding protein
PA17/10312	2233477	2253436	19959	Predicted by at least one method		IECFJLGK_00665	2233879	2234493	-1	hypothetical protein
PA17/10312	2233477	2253436	19959	Predicted by at least one method		IECFJLGK_00666	2234496	2234858	-1	hypothetical protein
PA17/10312	2233477	2253436	19959	Predicted by at least one method		IECFJLGK_00667	2234855	2235019	-1	hypothetical protein
PA17/10312	2233477	2253436	19959	Predicted by at least one method		IECFJLGK_00668	2235016	2235192	-1	hypothetical protein
PA17/10312	2233477	2253436	19959	Predicted by at least one method		IECFJLGK_00669	2235399	2235947	-1	hypothetical protein
PA17/10312	2233477	2253436	19959	Predicted by at least one method		IECFJLGK_00670	2236093	2236356	1	hypothetical protein
PA17/10312	2233477	2253436	19959	Predicted by at least one method		IECFJLGK_00671	2236711	2236920	1	hypothetical protein
PA17/10312	2233477	2253436	19959	Predicted by at least one method		IECFJLGK_00672	2236949	2237257	-1	hypothetical protein
PA17/10312	2233477	2253436	19959	Predicted by at least one method		IECFJLGK_00673	2237654	2237851	1	hypothetical protein
PA17/10312	2233477	2253436	19959	Predicted by at least one method		IECFJLGK_00674	2237889	2238779	-1	hypothetical protein
PA17/10312	2233477	2253436	19959	Predicted by at least one method		IECFJLGK_00675	2238772	2239356	-1	hypothetical protein
PA17/10312	2233477	2253436	19959	Predicted by at least one method		IECFJLGK_00676	2239425	2239766	-1	hypothetical protein
PA17/10312	2233477	2253436	19959	Predicted by at least one method	ddrOP3	IECFJLGK_00677	2239805	2240452	-1	HTH-type transcriptional regulator DdrOP3
PA17/10312	2233477	2253436	19959	Predicted by at least one method		IECFJLGK_00678	2240552	2240761	1	hypothetical protein
PA17/10312	2233477	2253436	19959	Predicted by at least one method		IECFJLGK_00679	2240892	2241218	1	hypothetical protein
PA17/10312	2233477	2253436	19959	Predicted by at least one method		IECFJLGK_00680	2241360	2242151	1	hypothetical protein
PA17/10312	2233477	2253436	19959	Predicted by at least one method	dnaC	IECFJLGK_00681	2242151	2242879	1	DNA replication protein DnaC
PA17/10312	2233477	2253436	19959	Predicted by at least one method		IECFJLGK_00684	2243128	2243571	1	hypothetical protein
PA17/10312	2233477	2253436	19959	Predicted by at least one method		IECFJLGK_00685	2243583	2243780	1	hypothetical protein
PA17/10312	2233477	2253436	19959	Predicted by at least one method		IECFJLGK_00686	2243777	2244181	1	hypothetical protein
PA17/10312	2233477	2253436	19959	Predicted by at least one method	uspF_2	IECFJLGK_00687	2244209	2244652	-1	Universal stress protein F
PA17/10312	2233477	2253436	19959	Predicted by at least one method		IECFJLGK_00688	2245048	2245392	1	hypothetical protein
PA17/10312	2233477	2253436	19959	Predicted by at least one method		IECFJLGK_00689	2245567	2245689	1	hypothetical protein
PA17/10312	2233477	2253436	19959	Predicted by at least one method		IECFJLGK_00690	2245682	2246119	1	hypothetical protein
PA17/10312	2233477	2253436	19959	Predicted by at least one method	cspB_2	IECFJLGK_00691	2246494	2246706	1	Cold shock-like protein CspB
PA17/10312	2233477	2253436	19959	Predicted by at least one method	lpxP_1	IECFJLGK_00692	2246932	2247861	1	Lipid A biosynthesis palmitoleoyltransferase
PA17/10312	2233477	2253436	19959	Predicted by at least one method	psiE_1	IECFJLGK_00693	2248130	2248564	1	Protein PsiE
PA17/10312	2233477	2253436	19959	Predicted by at least one method		IECFJLGK_00694	2248735	2248842	1	hypothetical protein
PA17/10312	2233477	2253436	19959	Predicted by at least one method		IECFJLGK_00695	2249490	2249696	1	hypothetical protein
PA17/10312	2233477	2253436	19959	Predicted by at least one method		IECFJLGK_00696	2250178	2250369	1	hypothetical protein
PA17/10312	2233477	2253436	19959	Predicted by at least one method	rrrD_1	IECFJLGK_00697	2250362	2250838	1	Lysozyme RrrD
PA17/10312	2233477	2253436	19959	Predicted by at least one method		IECFJLGK_00698	2250820	2250978	1	hypothetical protein
PA17/10312	2233477	2253436	19959	Predicted by at least one method		IECFJLGK_00699	2250975	2251352	1	hypothetical protein
PA17/10312	2233477	2253436	19959	Predicted by at least one method	pezA_1	IECFJLGK_00700	2251799	2252071	1	Antitoxin PezA
PA17/10312	2233477	2253436	19959	Predicted by at least one method	blc	IECFJLGK_00701	2252454	2252969	1	Outer membrane lipoprotein Blc
PA17/10312	2233477	2253436	19959	Predicted by at least one method		IECFJLGK_00702	2252956	2253105	-1	hypothetical protein
PA17/10312	2233477	2253436	19959	Predicted by at least one method		IECFJLGK_00703	2253239	2253436	1	hypothetical protein
PA17/10312	2233477	2239356	5879	Predicted by at least one method	ssb_1	IECFJLGK_00664	2233477	2233878	-1	Single-stranded DNA-binding protein
PA17/10312	2233477	2239356	5879	Predicted by at least one method		IECFJLGK_00665	2233879	2234493	-1	hypothetical protein
PA17/10312	2233477	2239356	5879	Predicted by at least one method		IECFJLGK_00666	2234496	2234858	-1	hypothetical protein
PA17/10312	2233477	2239356	5879	Predicted by at least one method		IECFJLGK_00667	2234855	2235019	-1	hypothetical protein
PA17/10312	2233477	2239356	5879	Predicted by at least one method		IECFJLGK_00668	2235016	2235192	-1	hypothetical protein
PA17/10312	2233477	2239356	5879	Predicted by at least one method		IECFJLGK_00669	2235399	2235947	-1	hypothetical protein
PA17/10312	2233477	2239356	5879	Predicted by at least one method		IECFJLGK_00670	2236093	2236356	1	hypothetical protein
PA17/10312	2233477	2239356	5879	Predicted by at least one method		IECFJLGK_00671	2236711	2236920	1	hypothetical protein
PA17/10312	2233477	2239356	5879	Predicted by at least one method		IECFJLGK_00672	2236949	2237257	-1	hypothetical protein
PA17/10312	2233477	2239356	5879	Predicted by at least one method		IECFJLGK_00673	2237654	2237851	1	hypothetical protein
PA17/10312	2233477	2239356	5879	Predicted by at least one method		IECFJLGK_00674	2237889	2238779	-1	hypothetical protein
PA17/10312	2233477	2239356	5879	Predicted by at least one method		IECFJLGK_00675	2238772	2239356	-1	hypothetical protein
PA17/10312	2709876	2716930	7054	Predicted by at least one method		IECFJLGK_01237	2709876	2711012	-1	hypothetical protein
PA17/10312	2709876	2716930	7054	Predicted by at least one method	elfC	IECFJLGK_01236	2711061	2713619	-1	putative outer membrane usher protein ElfC
PA17/10312	2709876	2716930	7054	Predicted by at least one method	elfD_2	IECFJLGK_01235	2713660	2714370	-1	putative fimbrial chaperone protein ElfD
PA17/10312	2709876	2716930	7054	Predicted by at least one method	yraI_3	IECFJLGK_01234	2714427	2715143	-1	putative fimbrial chaperone YraI
PA17/10312	2709876	2716930	7054	Predicted by at least one method		IECFJLGK_01233	2715157	2715705	-1	hypothetical protein
PA17/10312	2709876	2716930	7054	Predicted by at least one method		IECFJLGK_01232	2715709	2716278	-1	hypothetical protein
PA17/10312	2709876	2716930	7054	Predicted by at least one method	elfD_1	IECFJLGK_01231	2716256	2716930	-1	putative fimbrial chaperone protein ElfD
PA17/10312	3141521	3146555	5034	Predicted by at least one method	rrrD_2	IECFJLGK_02330	3141052	3141528	-1	Lysozyme RrrD
PA17/10312	3141521	3146555	5034	Predicted by at least one method		IECFJLGK_02329	3141521	3141712	-1	hypothetical protein
PA17/10312	3141521	3146555	5034	Predicted by at least one method		IECFJLGK_02328	3142135	3142944	1	hypothetical protein
PA17/10312	3141521	3146555	5034	Predicted by at least one method		IECFJLGK_02327	3143605	3143814	-1	hypothetical protein
PA17/10312	3141521	3146555	5034	Predicted by at least one method		IECFJLGK_02326	3144220	3144351	1	hypothetical protein
PA17/10312	3141521	3146555	5034	Predicted by at least one method	ehpR_2	IECFJLGK_02325	3144905	3145285	1	Phenazine antibiotic resistance protein EhpR
PA17/10312	3141521	3146555	5034	Predicted by at least one method		IECFJLGK_02324	3145565	3145990	-1	hypothetical protein
PA17/10312	3141521	3146555	5034	Predicted by at least one method		IECFJLGK_02323	3146118	3146555	-1	hypothetical protein
PA17/10312	3148831	3163947	15116	Predicted by at least one method		IECFJLGK_02319	3148831	3149718	-1	hypothetical protein
PA17/10312	3148831	3163947	15116	Predicted by at least one method		IECFJLGK_02318	3149715	3149909	-1	hypothetical protein
PA17/10312	3148831	3163947	15116	Predicted by at least one method		IECFJLGK_02317	3150166	3150630	-1	hypothetical protein
PA17/10312	3148831	3163947	15116	Predicted by at least one method		IECFJLGK_02316	3150660	3150860	-1	hypothetical protein
PA17/10312	3148831	3163947	15116	Predicted by at least one method		IECFJLGK_02315	3150956	3151600	1	putative HTH-type transcriptional regulator
PA17/10312	3148831	3163947	15116	Predicted by at least one method		IECFJLGK_02314	3151733	3151945	1	hypothetical protein
PA17/10312	3148831	3163947	15116	Predicted by at least one method		IECFJLGK_02313	3152002	3152337	1	hypothetical protein
PA17/10312	3148831	3163947	15116	Predicted by at least one method		IECFJLGK_02312	3152171	3152659	-1	hypothetical protein
PA17/10312	3148831	3163947	15116	Predicted by at least one method		IECFJLGK_02311	3152936	3153064	1	hypothetical protein
PA17/10312	3148831	3163947	15116	Predicted by at least one method		IECFJLGK_02310	3153148	3153375	1	hypothetical protein
PA17/10312	3148831	3163947	15116	Predicted by at least one method		IECFJLGK_02309	3153661	3154788	1	hypothetical protein
PA17/10312	3148831	3163947	15116	Predicted by at least one method		IECFJLGK_02308	3154971	3156083	-1	hypothetical protein
PA17/10312	3148831	3163947	15116	Predicted by at least one method		IECFJLGK_02307	3156204	3158468	-1	hypothetical protein
PA17/10312	3148831	3163947	15116	Predicted by at least one method	icd_2	IECFJLGK_03499	3160135	3161388	-1	Isocitrate dehydrogenase [NADP]
PA17/10312	3148831	3163947	15116	Predicted by at least one method	rluE	IECFJLGK_03500	3161533	3162174	1	Ribosomal large subunit pseudouridine synthase E
PA17/10312	3148831	3163947	15116	Predicted by at least one method	nudJ	IECFJLGK_03501	3162164	3162631	1	Phosphatase NudJ
PA17/10312	3148831	3163947	15116	Predicted by at least one method	mnmA	IECFJLGK_03502	3162844	3163947	1	tRNA-specific 2-thiouridylase MnmA
PA17/10312	3745642	3751360	5718	Predicted by at least one method		IECFJLGK_01012	3745642	3747045	-1	putative multidrug-efflux transporter
PA17/10312	3745642	3751360	5718	Predicted by at least one method		IECFJLGK_01013	3747682	3748131	-1	hypothetical protein
PA17/10312	3745642	3751360	5718	Predicted by at least one method	azoR_1	IECFJLGK_01014	3748772	3749407	-1	FMN-dependent NADH-azoreductase
PA17/10312	3745642	3751360	5718	Predicted by at least one method		IECFJLGK_01015	3749404	3749850	-1	hypothetical protein
PA17/10312	3745642	3751360	5718	Predicted by at least one method	gabR_1	IECFJLGK_01016	3749945	3751360	1	HTH-type transcriptional regulatory protein GabR
PA17/10312	4056135	4060406	4271	Predicted by at least one method		IECFJLGK_01291	4056135	4056890	-1	hypothetical protein
PA17/10312	4056135	4060406	4271	Predicted by at least one method		IECFJLGK_01290	4056909	4058627	-1	hypothetical protein
PA17/10312	4056135	4060406	4271	Predicted by at least one method		IECFJLGK_01289	4058641	4059942	-1	hypothetical protein
PA17/10312	4056135	4060406	4271	Predicted by at least one method	ipgC_1	IECFJLGK_01288	4059939	4060406	-1	Chaperone protein IpgC
PA17/10312	4087768	4162654	74886	Predicted by at least one method		IECFJLGK_01258	4087768	4088169	1	hypothetical protein
PA17/10312	4087768	4162654	74886	Predicted by at least one method		IECFJLGK_01257	4088219	4088557	-1	hypothetical protein
PA17/10312	4087768	4162654	74886	Predicted by at least one method		IECFJLGK_01256	4088594	4089064	-1	hypothetical protein
PA17/10312	4087768	4162654	74886	Predicted by at least one method		IECFJLGK_01255	4089234	4089419	-1	hypothetical protein
PA17/10312	4087768	4162654	74886	Predicted by at least one method		IECFJLGK_01254	4089487	4090011	-1	hypothetical protein
PA17/10312	4087768	4162654	74886	Predicted by at least one method		IECFJLGK_01253	4090142	4090450	-1	hypothetical protein
PA17/10312	4087768	4162654	74886	Predicted by at least one method		IECFJLGK_01252	4091393	4092757	-1	Invasin
PA17/10312	4087768	4162654	74886	Predicted by at least one method	msbA_3	IECFJLGK_03834	4102839	4102994	1	Lipid A export ATP-binding/permease protein MsbA
PA17/10312	4087768	4162654	74886	Predicted by at least one method	sdaC_3	IECFJLGK_03830	4116189	4116473	1	Serine transporter
PA17/10312	4087768	4162654	74886	Predicted by at least one method		IECFJLGK_03828	4137362	4138201	-1	hypothetical protein
PA17/10312	4087768	4162654	74886	Predicted by at least one method		IECFJLGK_03829	4138201	4138470	-1	hypothetical protein
PA17/10312	4087768	4162654	74886	Predicted by at least one method		IECFJLGK_03835	4147741	4148766	-1	hypothetical protein
PA17/10312	4087768	4162654	74886	Predicted by at least one method		IECFJLGK_03836	4148775	4149302	-1	hypothetical protein
PA17/10312	4087768	4162654	74886	Predicted by at least one method		IECFJLGK_03837	4149413	4150738	-1	hypothetical protein
PA17/10312	4087768	4162654	74886	Predicted by at least one method		IECFJLGK_03838	4150775	4150891	-1	hypothetical protein
PA17/10312	4087768	4162654	74886	Predicted by at least one method		IECFJLGK_03839	4150891	4151349	-1	hypothetical protein
PA17/10312	4087768	4162654	74886	Predicted by at least one method	ygeX_2	IECFJLGK_03840	4152548	4152712	-1	Diaminopropionate ammonia-lyase
PA17/10312	4087768	4162654	74886	Predicted by at least one method		IECFJLGK_03818	4161307	4161780	1	hypothetical protein
PA17/10312	4087768	4162654	74886	Predicted by at least one method		IECFJLGK_03819	4161791	4162654	-1	hypothetical protein
PA17/10312	4168531	4176263	7732	Predicted by at least one method	icsA_5	IECFJLGK_03822	4168531	4175496	1	Outer membrane protein IcsA autotransporter
PA17/10312	4168531	4176263	7732	Predicted by at least one method		IECFJLGK_03823	4175820	4176263	1	hypothetical protein
PA18/15564	276863	287621	10758	Predicted by at least one method	rfbX	FGCLKFHN_01779	276863	278311	-1	Putative O-antigen transporter
PA18/15564	276863	287621	10758	Predicted by at least one method		FGCLKFHN_01780	278308	279456	-1	hypothetical protein
PA18/15564	276863	287621	10758	Predicted by at least one method	wbbD	FGCLKFHN_01781	279461	280270	-1	UDP-Gal:alpha-D-GlcNAc-diphosphoundecaprenol beta-1,3-galactosyltransferase
PA18/15564	276863	287621	10758	Predicted by at least one method		FGCLKFHN_01782	280296	281297	-1	hypothetical protein
PA18/15564	276863	287621	10758	Predicted by at least one method	tagD	FGCLKFHN_01783	281297	281767	-1	Glycerol-3-phosphate cytidylyltransferase
PA18/15564	276863	287621	10758	Predicted by at least one method		FGCLKFHN_01784	281777	282853	-1	hypothetical protein
PA18/15564	276863	287621	10758	Predicted by at least one method	pglA	FGCLKFHN_01785	282843	283931	-1	N, N'-diacetylbacillosaminyl-diphospho-undecaprenol alpha-1,3-N-acetylgalactosaminyltransferase
PA18/15564	276863	287621	10758	Predicted by at least one method	tarF	FGCLKFHN_01786	283933	285108	-1	Teichoic acid poly(glycerol phosphate) polymerase
PA18/15564	276863	287621	10758	Predicted by at least one method	murU	FGCLKFHN_01787	285123	285809	-1	N-acetylmuramate alpha-1-phosphate uridylyltransferase
PA18/15564	276863	287621	10758	Predicted by at least one method		FGCLKFHN_01788	285806	286741	-1	hypothetical protein
PA18/15564	276863	287621	10758	Predicted by at least one method		FGCLKFHN_01789	286725	287621	-1	hypothetical protein
PA18/15564	762041	769739	7698	Predicted by at least one method		FGCLKFHN_02502	762041	763069	1	hypothetical protein
PA18/15564	762041	769739	7698	Predicted by at least one method	bamA_2	FGCLKFHN_02503	763069	764211	1	Outer membrane protein assembly factor BamA
PA18/15564	762041	769739	7698	Predicted by at least one method		FGCLKFHN_02504	764211	765362	1	hypothetical protein
PA18/15564	762041	769739	7698	Predicted by at least one method		FGCLKFHN_02505	765342	765821	-1	hypothetical protein
PA18/15564	762041	769739	7698	Predicted by at least one method		FGCLKFHN_02506	765920	766342	-1	hypothetical protein
PA18/15564	762041	769739	7698	Predicted by at least one method	yflS	FGCLKFHN_02507	766458	767930	-1	Putative malate transporter YflS
PA18/15564	762041	769739	7698	Predicted by at least one method	rob_4	FGCLKFHN_02508	768125	769063	-1	Right origin-binding protein
PA18/15564	762041	769739	7698	Predicted by at least one method	tetC_2	FGCLKFHN_02509	769143	769739	1	Transposon Tn10 TetC protein
PA18/15564	1022938	1072902	49964	Predicted by at least one method	xapB	FGCLKFHN_02735	1022938	1024191	1	Xanthosine permease
PA18/15564	1022938	1072902	49964	Predicted by at least one method	allS	FGCLKFHN_02736	1024276	1025157	-1	HTH-type transcriptional activator AllS
PA18/15564	1022938	1072902	49964	Predicted by at least one method		FGCLKFHN_02737	1025590	1025790	1	hypothetical protein
PA18/15564	1022938	1072902	49964	Predicted by at least one method	spvB_2	FGCLKFHN_02738	1025837	1030243	1	Mono(ADP-ribosyl)transferase SpvB
PA18/15564	1022938	1072902	49964	Predicted by at least one method		FGCLKFHN_02739	1030502	1034059	1	hypothetical protein
PA18/15564	1022938	1072902	49964	Predicted by at least one method		FGCLKFHN_02740	1034123	1038700	1	hypothetical protein
PA18/15564	1022938	1072902	49964	Predicted by at least one method		FGCLKFHN_02741	1038693	1041524	1	hypothetical protein
PA18/15564	1022938	1072902	49964	Predicted by at least one method		FGCLKFHN_02742	1041594	1044617	1	hypothetical protein
PA18/15564	1022938	1072902	49964	Predicted by at least one method	spvB_3	FGCLKFHN_02743	1044687	1049180	1	Mono(ADP-ribosyl)transferase SpvB
PA18/15564	1022938	1072902	49964	Predicted by at least one method		FGCLKFHN_02744	1049231	1050574	1	hypothetical protein
PA18/15564	1022938	1072902	49964	Predicted by at least one method		FGCLKFHN_02745	1050586	1053396	1	hypothetical protein
PA18/15564	1022938	1072902	49964	Predicted by at least one method		FGCLKFHN_02746	1053469	1056240	-1	putative autotransporter
PA18/15564	1022938	1072902	49964	Predicted by at least one method	futA1	FGCLKFHN_02747	1057147	1058193	1	Iron uptake protein A1
PA18/15564	1022938	1072902	49964	Predicted by at least one method	phnU	FGCLKFHN_02748	1058288	1059877	1	Putative 2-aminoethylphosphonate transport system permease protein PhnU
PA18/15564	1022938	1072902	49964	Predicted by at least one method	phnT	FGCLKFHN_02749	1059899	1060597	1	Putative 2-aminoethylphosphonate import ATP-binding protein PhnT
PA18/15564	1022938	1072902	49964	Predicted by at least one method		FGCLKFHN_02750	1060854	1061432	1	hypothetical protein
PA18/15564	1022938	1072902	49964	Predicted by at least one method		FGCLKFHN_02751	1061771	1062430	1	hypothetical protein
PA18/15564	1022938	1072902	49964	Predicted by at least one method	nanA	FGCLKFHN_02752	1062660	1063550	-1	N-acetylneuraminate lyase
PA18/15564	1022938	1072902	49964	Predicted by at least one method	ybbH	FGCLKFHN_02753	1063723	1064610	-1	putative HTH-type transcriptional regulator YbbH
PA18/15564	1022938	1072902	49964	Predicted by at least one method	yhcH	FGCLKFHN_02754	1064799	1065272	-1	putative protein YhcH
PA18/15564	1022938	1072902	49964	Predicted by at least one method	sglT	FGCLKFHN_02755	1065285	1066775	-1	Sodium/glucose cotransporter
PA18/15564	1022938	1072902	49964	Predicted by at least one method	nanK	FGCLKFHN_02756	1066827	1067696	-1	N-acetylmannosamine kinase
PA18/15564	1022938	1072902	49964	Predicted by at least one method	nanE2	FGCLKFHN_02757	1067693	1068391	-1	Putative N-acetylmannosamine-6-phosphate 2-epimerase 2
PA18/15564	1022938	1072902	49964	Predicted by at least one method	kdgM	FGCLKFHN_02758	1068596	1069285	-1	Oligogalacturonate-specific porin KdgM
PA18/15564	1022938	1072902	49964	Predicted by at least one method	nanM	FGCLKFHN_02759	1069367	1070527	-1	N-acetylneuraminate epimerase
PA18/15564	1022938	1072902	49964	Predicted by at least one method	intS_2	FGCLKFHN_02760	1071070	1071339	-1	Prophage integrase IntS
PA18/15564	1022938	1072902	49964	Predicted by at least one method	mltC	FGCLKFHN_02762	1071787	1072902	-1	Membrane-bound lytic murein transglycosylase C
PA18/15564	1740505	1748955	8450	Predicted by at least one method	ssb_1	FGCLKFHN_01124	1740505	1740900	-1	Single-stranded DNA-binding protein
PA18/15564	1740505	1748955	8450	Predicted by at least one method		FGCLKFHN_01123	1740901	1741515	-1	hypothetical protein
PA18/15564	1740505	1748955	8450	Predicted by at least one method		FGCLKFHN_01122	1741518	1741880	-1	hypothetical protein
PA18/15564	1740505	1748955	8450	Predicted by at least one method		FGCLKFHN_01121	1741877	1742041	-1	hypothetical protein
PA18/15564	1740505	1748955	8450	Predicted by at least one method		FGCLKFHN_01120	1742038	1742214	-1	hypothetical protein
PA18/15564	1740505	1748955	8450	Predicted by at least one method		FGCLKFHN_01119	1742688	1742846	1	hypothetical protein
PA18/15564	1740505	1748955	8450	Predicted by at least one method		FGCLKFHN_01118	1742987	1743250	1	hypothetical protein
PA18/15564	1740505	1748955	8450	Predicted by at least one method		FGCLKFHN_01117	1743605	1743814	1	hypothetical protein
PA18/15564	1740505	1748955	8450	Predicted by at least one method		FGCLKFHN_01116	1744512	1745393	-1	hypothetical protein
PA18/15564	1740505	1748955	8450	Predicted by at least one method		FGCLKFHN_01115	1745380	1746141	-1	hypothetical protein
PA18/15564	1740505	1748955	8450	Predicted by at least one method		FGCLKFHN_01114	1746205	1746546	-1	hypothetical protein
PA18/15564	1740505	1748955	8450	Predicted by at least one method	ddrOP3	FGCLKFHN_01113	1746585	1747232	-1	HTH-type transcriptional regulator DdrOP3
PA18/15564	1740505	1748955	8450	Predicted by at least one method		FGCLKFHN_01112	1747332	1747541	1	hypothetical protein
PA18/15564	1740505	1748955	8450	Predicted by at least one method		FGCLKFHN_01111	1747672	1747998	1	hypothetical protein
PA18/15564	1740505	1748955	8450	Predicted by at least one method		FGCLKFHN_01110	1748140	1748955	1	hypothetical protein
PA18/15564	1740901	1761492	20591	Predicted by at least one method		FGCLKFHN_01123	1740901	1741515	-1	hypothetical protein
PA18/15564	1740901	1761492	20591	Predicted by at least one method		FGCLKFHN_01122	1741518	1741880	-1	hypothetical protein
PA18/15564	1740901	1761492	20591	Predicted by at least one method		FGCLKFHN_01121	1741877	1742041	-1	hypothetical protein
PA18/15564	1740901	1761492	20591	Predicted by at least one method		FGCLKFHN_01120	1742038	1742214	-1	hypothetical protein
PA18/15564	1740901	1761492	20591	Predicted by at least one method		FGCLKFHN_01119	1742688	1742846	1	hypothetical protein
PA18/15564	1740901	1761492	20591	Predicted by at least one method		FGCLKFHN_01118	1742987	1743250	1	hypothetical protein
PA18/15564	1740901	1761492	20591	Predicted by at least one method		FGCLKFHN_01117	1743605	1743814	1	hypothetical protein
PA18/15564	1740901	1761492	20591	Predicted by at least one method		FGCLKFHN_01116	1744512	1745393	-1	hypothetical protein
PA18/15564	1740901	1761492	20591	Predicted by at least one method		FGCLKFHN_01115	1745380	1746141	-1	hypothetical protein
PA18/15564	1740901	1761492	20591	Predicted by at least one method		FGCLKFHN_01114	1746205	1746546	-1	hypothetical protein
PA18/15564	1740901	1761492	20591	Predicted by at least one method	ddrOP3	FGCLKFHN_01113	1746585	1747232	-1	HTH-type transcriptional regulator DdrOP3
PA18/15564	1740901	1761492	20591	Predicted by at least one method		FGCLKFHN_01112	1747332	1747541	1	hypothetical protein
PA18/15564	1740901	1761492	20591	Predicted by at least one method		FGCLKFHN_01111	1747672	1747998	1	hypothetical protein
PA18/15564	1740901	1761492	20591	Predicted by at least one method		FGCLKFHN_01110	1748140	1748955	1	hypothetical protein
PA18/15564	1740901	1761492	20591	Predicted by at least one method	dnaC	FGCLKFHN_01109	1748955	1749683	1	DNA replication protein DnaC
PA18/15564	1740901	1761492	20591	Predicted by at least one method		FGCLKFHN_01108	1749715	1749915	1	hypothetical protein
PA18/15564	1740901	1761492	20591	Predicted by at least one method		FGCLKFHN_01107	1749958	1750206	-1	hypothetical protein
PA18/15564	1740901	1761492	20591	Predicted by at least one method		FGCLKFHN_01106	1751031	1751480	1	hypothetical protein
PA18/15564	1740901	1761492	20591	Predicted by at least one method	uspF_4	FGCLKFHN_01105	1751508	1751948	-1	Universal stress protein F
PA18/15564	1740901	1761492	20591	Predicted by at least one method		FGCLKFHN_01104	1752007	1752606	1	hypothetical protein
PA18/15564	1740901	1761492	20591	Predicted by at least one method		FGCLKFHN_01103	1752870	1752992	1	hypothetical protein
PA18/15564	1740901	1761492	20591	Predicted by at least one method		FGCLKFHN_01102	1752985	1753422	1	hypothetical protein
PA18/15564	1740901	1761492	20591	Predicted by at least one method	cspB_1	FGCLKFHN_01101	1753797	1754009	1	Cold shock-like protein CspB
PA18/15564	1740901	1761492	20591	Predicted by at least one method	lpxP	FGCLKFHN_01100	1754236	1755165	1	Lipid A biosynthesis palmitoleoyltransferase
PA18/15564	1740901	1761492	20591	Predicted by at least one method	esiB_3	FGCLKFHN_01099	1755294	1755998	1	Secretory immunoglobulin A-binding protein EsiB
PA18/15564	1740901	1761492	20591	Predicted by at least one method	uspF_3	FGCLKFHN_01098	1756327	1756767	-1	Universal stress protein F
PA18/15564	1740901	1761492	20591	Predicted by at least one method	ibpB	FGCLKFHN_01097	1757074	1757532	1	Small heat shock protein IbpB
PA18/15564	1740901	1761492	20591	Predicted by at least one method		FGCLKFHN_01096	1758302	1758511	1	hypothetical protein
PA18/15564	1740901	1761492	20591	Predicted by at least one method		FGCLKFHN_01095	1759183	1759374	1	hypothetical protein
PA18/15564	1740901	1761492	20591	Predicted by at least one method	rrrD_2	FGCLKFHN_01094	1759367	1759843	1	Lysozyme RrrD
PA18/15564	1740901	1761492	20591	Predicted by at least one method		FGCLKFHN_01093	1759825	1759983	1	hypothetical protein
PA18/15564	1740901	1761492	20591	Predicted by at least one method		FGCLKFHN_01092	1759980	1760357	1	hypothetical protein
PA18/15564	1740901	1761492	20591	Predicted by at least one method	blc	FGCLKFHN_01091	1760977	1761492	1	Outer membrane lipoprotein Blc
PA18/15564	1754236	1761492	7256	Predicted by at least one method	lpxP	FGCLKFHN_01100	1754236	1755165	1	Lipid A biosynthesis palmitoleoyltransferase
PA18/15564	1754236	1761492	7256	Predicted by at least one method	esiB_3	FGCLKFHN_01099	1755294	1755998	1	Secretory immunoglobulin A-binding protein EsiB
PA18/15564	1754236	1761492	7256	Predicted by at least one method	uspF_3	FGCLKFHN_01098	1756327	1756767	-1	Universal stress protein F
PA18/15564	1754236	1761492	7256	Predicted by at least one method	ibpB	FGCLKFHN_01097	1757074	1757532	1	Small heat shock protein IbpB
PA18/15564	1754236	1761492	7256	Predicted by at least one method		FGCLKFHN_01096	1758302	1758511	1	hypothetical protein
PA18/15564	1754236	1761492	7256	Predicted by at least one method		FGCLKFHN_01095	1759183	1759374	1	hypothetical protein
PA18/15564	1754236	1761492	7256	Predicted by at least one method	rrrD_2	FGCLKFHN_01094	1759367	1759843	1	Lysozyme RrrD
PA18/15564	1754236	1761492	7256	Predicted by at least one method		FGCLKFHN_01093	1759825	1759983	1	hypothetical protein
PA18/15564	1754236	1761492	7256	Predicted by at least one method		FGCLKFHN_01092	1759980	1760357	1	hypothetical protein
PA18/15564	1754236	1761492	7256	Predicted by at least one method	blc	FGCLKFHN_01091	1760977	1761492	1	Outer membrane lipoprotein Blc
PA18/15564	1795085	1802588	7503	Predicted by at least one method		FGCLKFHN_02851	1795085	1795777	1	hypothetical protein
PA18/15564	1795085	1802588	7503	Predicted by at least one method		FGCLKFHN_02852	1795774	1796118	1	hypothetical protein
PA18/15564	1795085	1802588	7503	Predicted by at least one method		FGCLKFHN_02853	1796111	1797298	1	hypothetical protein
PA18/15564	1795085	1802588	7503	Predicted by at least one method		FGCLKFHN_02854	1797295	1797957	1	hypothetical protein
PA18/15564	1795085	1802588	7503	Predicted by at least one method		FGCLKFHN_02855	1797963	1799309	1	hypothetical protein
PA18/15564	1795085	1802588	7503	Predicted by at least one method	tfaE	FGCLKFHN_02856	1799311	1799937	1	Prophage tail fiber assembly protein TfaE
PA18/15564	1795085	1802588	7503	Predicted by at least one method		FGCLKFHN_02857	1800408	1800677	1	hypothetical protein
PA18/15564	1795085	1802588	7503	Predicted by at least one method		FGCLKFHN_02858	1800952	1801389	1	hypothetical protein
PA18/15564	1795085	1802588	7503	Predicted by at least one method		FGCLKFHN_02859	1801408	1802001	1	hypothetical protein
PA18/15564	1795085	1802588	7503	Predicted by at least one method	osmB_2	FGCLKFHN_02860	1802031	1802249	-1	Osmotically-inducible lipoprotein B
PA18/15564	1795085	1802588	7503	Predicted by at least one method		FGCLKFHN_02861	1802361	1802588	-1	hypothetical protein
PA18/15564	2359190	2366201	7011	Predicted by at least one method	cdiI4_3	FGCLKFHN_02253	2359190	2359696	-1	Immunity protein CdiI-o11
PA18/15564	2359190	2366201	7011	Predicted by at least one method	cdiI4_2	FGCLKFHN_02252	2359797	2360303	-1	Immunity protein CdiI-o11
PA18/15564	2359190	2366201	7011	Predicted by at least one method	cdiI4_1	FGCLKFHN_02251	2360403	2360909	-1	Immunity protein CdiI-o11
PA18/15564	2359190	2366201	7011	Predicted by at least one method	cdiA4	FGCLKFHN_02250	2360911	2362716	-1	Deoxyribonuclease CdiA-o11
PA18/15564	2359190	2366201	7011	Predicted by at least one method	cdiA_2	FGCLKFHN_02249	2362713	2366201	-1	16S rRNA endonuclease CdiA
PA18/15564	2510980	2516617	5637	Predicted by at least one method		FGCLKFHN_02106	2510980	2511336	-1	hypothetical protein
PA18/15564	2510980	2516617	5637	Predicted by at least one method	pezA_1	FGCLKFHN_02105	2511566	2511838	-1	Antitoxin PezA
PA18/15564	2510980	2516617	5637	Predicted by at least one method	qorB	FGCLKFHN_02104	2512320	2513168	-1	Quinone oxidoreductase 2
PA18/15564	2510980	2516617	5637	Predicted by at least one method	hxlR_2	FGCLKFHN_02103	2513258	2513638	1	HTH-type transcriptional activator HxlR
PA18/15564	2510980	2516617	5637	Predicted by at least one method		FGCLKFHN_02102	2513772	2514170	1	hypothetical protein
PA18/15564	2510980	2516617	5637	Predicted by at least one method		FGCLKFHN_02101	2514436	2515458	-1	hypothetical protein
PA18/15564	2510980	2516617	5637	Predicted by at least one method		FGCLKFHN_02100	2515814	2516617	-1	hypothetical protein
PA18/15564	2511566	2532744	21178	Predicted by at least one method	pezA_1	FGCLKFHN_02105	2511566	2511838	-1	Antitoxin PezA
PA18/15564	2511566	2532744	21178	Predicted by at least one method	qorB	FGCLKFHN_02104	2512320	2513168	-1	Quinone oxidoreductase 2
PA18/15564	2511566	2532744	21178	Predicted by at least one method	hxlR_2	FGCLKFHN_02103	2513258	2513638	1	HTH-type transcriptional activator HxlR
PA18/15564	2511566	2532744	21178	Predicted by at least one method		FGCLKFHN_02102	2513772	2514170	1	hypothetical protein
PA18/15564	2511566	2532744	21178	Predicted by at least one method		FGCLKFHN_02101	2514436	2515458	-1	hypothetical protein
PA18/15564	2511566	2532744	21178	Predicted by at least one method		FGCLKFHN_02100	2515814	2516617	-1	hypothetical protein
PA18/15564	2511566	2532744	21178	Predicted by at least one method	icd_2	FGCLKFHN_02099	2516956	2517108	-1	Isocitrate dehydrogenase [NADP]
PA18/15564	2511566	2532744	21178	Predicted by at least one method	umuC	FGCLKFHN_02098	2517322	2518584	-1	Protein UmuC
PA18/15564	2511566	2532744	21178	Predicted by at least one method	umuD	FGCLKFHN_02097	2518584	2519000	-1	Protein UmuD
PA18/15564	2511566	2532744	21178	Predicted by at least one method	comEC_2	FGCLKFHN_02096	2519329	2520435	1	ComE operon protein 3
PA18/15564	2511566	2532744	21178	Predicted by at least one method		FGCLKFHN_02095	2521044	2521685	-1	hypothetical protein
PA18/15564	2511566	2532744	21178	Predicted by at least one method	ycf3	FGCLKFHN_02094	2521927	2523867	-1	Photosystem I assembly protein Ycf3
PA18/15564	2511566	2532744	21178	Predicted by at least one method		FGCLKFHN_02093	2524147	2525280	-1	hypothetical protein
PA18/15564	2511566	2532744	21178	Predicted by at least one method		FGCLKFHN_01067	2527038	2527721	-1	hypothetical protein
PA18/15564	2511566	2532744	21178	Predicted by at least one method		FGCLKFHN_01066	2527718	2527981	-1	hypothetical protein
PA18/15564	2511566	2532744	21178	Predicted by at least one method		FGCLKFHN_01065	2527963	2528244	-1	hypothetical protein
PA18/15564	2511566	2532744	21178	Predicted by at least one method		FGCLKFHN_01064	2528250	2531426	-1	hypothetical protein
PA18/15564	2511566	2532744	21178	Predicted by at least one method		FGCLKFHN_01063	2531460	2532047	-1	hypothetical protein
PA18/15564	2511566	2532744	21178	Predicted by at least one method		FGCLKFHN_01062	2532139	2532744	-1	hypothetical protein
PA18/15564	2519329	2523867	4538	Predicted by at least one method	comEC_2	FGCLKFHN_02096	2519329	2520435	1	ComE operon protein 3
PA18/15564	2519329	2523867	4538	Predicted by at least one method		FGCLKFHN_02095	2521044	2521685	-1	hypothetical protein
PA18/15564	2519329	2523867	4538	Predicted by at least one method	ycf3	FGCLKFHN_02094	2521927	2523867	-1	Photosystem I assembly protein Ycf3
PA18/15564	2953320	2957609	4289	Predicted by at least one method	arsC	FGCLKFHN_00644	2953320	2953742	-1	Arsenate reductase
PA18/15564	2953320	2957609	4289	Predicted by at least one method	arsB	FGCLKFHN_00643	2953753	2955042	-1	Arsenical pump membrane protein
PA18/15564	2953320	2957609	4289	Predicted by at least one method	arsA	FGCLKFHN_00642	2955098	2956849	-1	Arsenical pump-driving ATPase
PA18/15564	2953320	2957609	4289	Predicted by at least one method	arsD	FGCLKFHN_00641	2956906	2957226	-1	Arsenical resistance operon trans-acting repressor ArsD
PA18/15564	2953320	2957609	4289	Predicted by at least one method	arsR2	FGCLKFHN_00640	2957274	2957609	-1	Arsenic resistance transcriptional regulator ArsR2
PA18/15564	3381456	3386013	4557	Predicted by at least one method		FGCLKFHN_00268	3381456	3382214	-1	hypothetical protein
PA18/15564	3381456	3386013	4557	Predicted by at least one method		FGCLKFHN_00267	3382233	3384044	-1	hypothetical protein
PA18/15564	3381456	3386013	4557	Predicted by at least one method		FGCLKFHN_00266	3384062	3385549	-1	hypothetical protein
PA18/15564	3381456	3386013	4557	Predicted by at least one method	ipgC	FGCLKFHN_00265	3385528	3386013	-1	Chaperone protein IpgC
PA18/15564	3472104	3527549	55445	Predicted by at least one method	hpaIIM	FGCLKFHN_00185	3472104	3473225	1	Modification methylase HpaII
PA18/15564	3472104	3527549	55445	Predicted by at least one method	vsr	FGCLKFHN_00184	3473307	3473777	1	Very short patch repair protein
PA18/15564	3472104	3527549	55445	Predicted by at least one method	birA_1	FGCLKFHN_00183	3473784	3474482	1	Bifunctional ligase/repressor BirA
PA18/15564	3472104	3527549	55445	Predicted by at least one method	ligF	FGCLKFHN_00182	3474533	3475135	1	Protein LigF
PA18/15564	3472104	3527549	55445	Predicted by at least one method		FGCLKFHN_00181	3475268	3475582	1	hypothetical protein
PA18/15564	3472104	3527549	55445	Predicted by at least one method	ramB_1	FGCLKFHN_00180	3476502	3476771	1	HTH-type transcriptional regulator RamB
PA18/15564	3472104	3527549	55445	Predicted by at least one method	prn	FGCLKFHN_00179	3476925	3479789	1	Pertactin autotransporter
PA18/15564	3472104	3527549	55445	Predicted by at least one method		FGCLKFHN_00178	3480344	3481216	1	hypothetical protein
PA18/15564	3472104	3527549	55445	Predicted by at least one method	queD_1	FGCLKFHN_00177	3481936	3482298	1	6-carboxy-5,6,7,8-tetrahydropterin synthase
PA18/15564	3472104	3527549	55445	Predicted by at least one method		FGCLKFHN_00176	3482844	3483122	1	hypothetical protein
PA18/15564	3472104	3527549	55445	Predicted by at least one method		FGCLKFHN_00175	3483106	3483366	-1	hypothetical protein
PA18/15564	3472104	3527549	55445	Predicted by at least one method		FGCLKFHN_00174	3483785	3484912	-1	hypothetical protein
PA18/15564	3472104	3527549	55445	Predicted by at least one method	tgt_1	FGCLKFHN_00173	3484909	3486159	-1	Queuine tRNA-ribosyltransferase
PA18/15564	3472104	3527549	55445	Predicted by at least one method		FGCLKFHN_00172	3486233	3487189	-1	hypothetical protein
PA18/15564	3472104	3527549	55445	Predicted by at least one method		FGCLKFHN_00171	3487289	3487522	-1	hypothetical protein
PA18/15564	3472104	3527549	55445	Predicted by at least one method	rapA_1	FGCLKFHN_00170	3488284	3491391	1	RNA polymerase-associated protein RapA
PA18/15564	3472104	3527549	55445	Predicted by at least one method	recQ_2	FGCLKFHN_00169	3491391	3493871	1	ATP-dependent DNA helicase RecQ
PA18/15564	3472104	3527549	55445	Predicted by at least one method		FGCLKFHN_00168	3493858	3494733	1	hypothetical protein
PA18/15564	3472104	3527549	55445	Predicted by at least one method		FGCLKFHN_00167	3494730	3497924	1	hypothetical protein
PA18/15564	3472104	3527549	55445	Predicted by at least one method		FGCLKFHN_00166	3497921	3498769	1	hypothetical protein
PA18/15564	3472104	3527549	55445	Predicted by at least one method	srmB_1	FGCLKFHN_00165	3498773	3503209	1	ATP-dependent RNA helicase SrmB
PA18/15564	3472104	3527549	55445	Predicted by at least one method		FGCLKFHN_00164	3503221	3503751	1	hypothetical protein
PA18/15564	3472104	3527549	55445	Predicted by at least one method		FGCLKFHN_00163	3503744	3505927	1	hypothetical protein
PA18/15564	3472104	3527549	55445	Predicted by at least one method	intA	FGCLKFHN_00162	3505996	3506655	-1	Prophage integrase IntA
PA18/15564	3472104	3527549	55445	Predicted by at least one method		FGCLKFHN_00161	3507665	3507994	1	hypothetical protein
PA18/15564	3472104	3527549	55445	Predicted by at least one method		FGCLKFHN_00160	3508288	3508491	1	hypothetical protein
PA18/15564	3472104	3527549	55445	Predicted by at least one method		FGCLKFHN_00159	3508675	3508989	1	hypothetical protein
PA18/15564	3472104	3527549	55445	Predicted by at least one method		FGCLKFHN_00158	3509065	3509361	1	hypothetical protein
PA18/15564	3472104	3527549	55445	Predicted by at least one method		FGCLKFHN_00157	3509690	3510040	1	hypothetical protein
PA18/15564	3472104	3527549	55445	Predicted by at least one method		FGCLKFHN_00156	3510083	3510349	1	hypothetical protein
PA18/15564	3472104	3527549	55445	Predicted by at least one method		FGCLKFHN_00155	3510381	3511079	-1	hypothetical protein
PA18/15564	3472104	3527549	55445	Predicted by at least one method		FGCLKFHN_00154	3512152	3512421	1	hypothetical protein
PA18/15564	3472104	3527549	55445	Predicted by at least one method		FGCLKFHN_00153	3512591	3513580	1	hypothetical protein
PA18/15564	3472104	3527549	55445	Predicted by at least one method		FGCLKFHN_00152	3513636	3514601	1	hypothetical protein
PA18/15564	3472104	3527549	55445	Predicted by at least one method		FGCLKFHN_00151	3514950	3515273	-1	hypothetical protein
PA18/15564	3472104	3527549	55445	Predicted by at least one method		FGCLKFHN_00150	3515495	3516025	1	hypothetical protein
PA18/15564	3472104	3527549	55445	Predicted by at least one method		FGCLKFHN_00149	3516449	3517732	1	hypothetical protein
PA18/15564	3472104	3527549	55445	Predicted by at least one method	mobA	FGCLKFHN_00148	3517769	3519283	-1	Mobilization protein A
PA18/15564	3472104	3527549	55445	Predicted by at least one method		FGCLKFHN_00147	3520030	3520341	1	hypothetical protein
PA18/15564	3472104	3527549	55445	Predicted by at least one method		FGCLKFHN_00146	3520970	3523879	-1	hypothetical protein
PA18/15564	3472104	3527549	55445	Predicted by at least one method		FGCLKFHN_00145	3523882	3525825	-1	hypothetical protein
PA18/15564	3472104	3527549	55445	Predicted by at least one method		FGCLKFHN_00144	3525837	3526121	-1	hypothetical protein
PA18/15564	3472104	3527549	55445	Predicted by at least one method	intS_1	FGCLKFHN_00143	3526299	3527549	-1	Prophage integrase IntS
PA18/15564	3493858	3498769	4911	Predicted by at least one method	recQ_2	FGCLKFHN_00169	3491391	3493871	1	ATP-dependent DNA helicase RecQ
PA18/15564	3493858	3498769	4911	Predicted by at least one method		FGCLKFHN_00168	3493858	3494733	1	hypothetical protein
PA18/15564	3493858	3498769	4911	Predicted by at least one method		FGCLKFHN_00167	3494730	3497924	1	hypothetical protein
PA18/15564	3493858	3498769	4911	Predicted by at least one method		FGCLKFHN_00166	3497921	3498769	1	hypothetical protein
PA18/15564	3507665	3520341	12676	Predicted by at least one method		FGCLKFHN_00161	3507665	3507994	1	hypothetical protein
PA18/15564	3507665	3520341	12676	Predicted by at least one method		FGCLKFHN_00160	3508288	3508491	1	hypothetical protein
PA18/15564	3507665	3520341	12676	Predicted by at least one method		FGCLKFHN_00159	3508675	3508989	1	hypothetical protein
PA18/15564	3507665	3520341	12676	Predicted by at least one method		FGCLKFHN_00158	3509065	3509361	1	hypothetical protein
PA18/15564	3507665	3520341	12676	Predicted by at least one method		FGCLKFHN_00157	3509690	3510040	1	hypothetical protein
PA18/15564	3507665	3520341	12676	Predicted by at least one method		FGCLKFHN_00156	3510083	3510349	1	hypothetical protein
PA18/15564	3507665	3520341	12676	Predicted by at least one method		FGCLKFHN_00155	3510381	3511079	-1	hypothetical protein
PA18/15564	3507665	3520341	12676	Predicted by at least one method		FGCLKFHN_00154	3512152	3512421	1	hypothetical protein
PA18/15564	3507665	3520341	12676	Predicted by at least one method		FGCLKFHN_00153	3512591	3513580	1	hypothetical protein
PA18/15564	3507665	3520341	12676	Predicted by at least one method		FGCLKFHN_00152	3513636	3514601	1	hypothetical protein
PA18/15564	3507665	3520341	12676	Predicted by at least one method		FGCLKFHN_00151	3514950	3515273	-1	hypothetical protein
PA18/15564	3507665	3520341	12676	Predicted by at least one method		FGCLKFHN_00150	3515495	3516025	1	hypothetical protein
PA18/15564	3507665	3520341	12676	Predicted by at least one method		FGCLKFHN_00149	3516449	3517732	1	hypothetical protein
PA18/15564	3507665	3520341	12676	Predicted by at least one method	mobA	FGCLKFHN_00148	3517769	3519283	-1	Mobilization protein A
PA18/15564	3507665	3520341	12676	Predicted by at least one method		FGCLKFHN_00147	3520030	3520341	1	hypothetical protein
PA18/16407	284205	294963	10758	Predicted by at least one method	rfbX	AFANLCEN_02923	284205	285653	-1	Putative O-antigen transporter
PA18/16407	284205	294963	10758	Predicted by at least one method		AFANLCEN_02922	285650	286798	-1	hypothetical protein
PA18/16407	284205	294963	10758	Predicted by at least one method	wbbD	AFANLCEN_02921	286803	287612	-1	UDP-Gal:alpha-D-GlcNAc-diphosphoundecaprenol beta-1,3-galactosyltransferase
PA18/16407	284205	294963	10758	Predicted by at least one method		AFANLCEN_02920	287638	288639	-1	hypothetical protein
PA18/16407	284205	294963	10758	Predicted by at least one method	tagD	AFANLCEN_02919	288639	289109	-1	Glycerol-3-phosphate cytidylyltransferase
PA18/16407	284205	294963	10758	Predicted by at least one method		AFANLCEN_02918	289119	290195	-1	hypothetical protein
PA18/16407	284205	294963	10758	Predicted by at least one method	pglA	AFANLCEN_02917	290185	291273	-1	N, N'-diacetylbacillosaminyl-diphospho-undecaprenol alpha-1,3-N-acetylgalactosaminyltransferase
PA18/16407	284205	294963	10758	Predicted by at least one method	tarF	AFANLCEN_02916	291275	292450	-1	Teichoic acid poly(glycerol phosphate) polymerase
PA18/16407	284205	294963	10758	Predicted by at least one method	murU	AFANLCEN_02915	292465	293151	-1	N-acetylmuramate alpha-1-phosphate uridylyltransferase
PA18/16407	284205	294963	10758	Predicted by at least one method		AFANLCEN_02914	293148	294083	-1	hypothetical protein
PA18/16407	284205	294963	10758	Predicted by at least one method		AFANLCEN_02913	294067	294963	-1	hypothetical protein
PA18/16407	776974	784672	7698	Predicted by at least one method		AFANLCEN_01887	776974	778002	1	hypothetical protein
PA18/16407	776974	784672	7698	Predicted by at least one method	bamA_1	AFANLCEN_01886	778002	779144	1	Outer membrane protein assembly factor BamA
PA18/16407	776974	784672	7698	Predicted by at least one method		AFANLCEN_01885	779144	780295	1	hypothetical protein
PA18/16407	776974	784672	7698	Predicted by at least one method		AFANLCEN_01884	780275	780754	-1	hypothetical protein
PA18/16407	776974	784672	7698	Predicted by at least one method		AFANLCEN_01883	780949	781275	-1	hypothetical protein
PA18/16407	776974	784672	7698	Predicted by at least one method	yflS	AFANLCEN_01882	781391	782863	-1	Putative malate transporter YflS
PA18/16407	776974	784672	7698	Predicted by at least one method	rob_4	AFANLCEN_01881	783058	783996	-1	Right origin-binding protein
PA18/16407	776974	784672	7698	Predicted by at least one method	tetC_1	AFANLCEN_01880	784076	784672	1	Transposon Tn10 TetC protein
PA18/16407	1038890	1087983	49093	Predicted by at least one method		AFANLCEN_01652	1038890	1041661	-1	putative autotransporter
PA18/16407	1038890	1087983	49093	Predicted by at least one method	futA1	AFANLCEN_01651	1042568	1043614	1	Iron uptake protein A1
PA18/16407	1038890	1087983	49093	Predicted by at least one method	phnU	AFANLCEN_01650	1043709	1045298	1	Putative 2-aminoethylphosphonate transport system permease protein PhnU
PA18/16407	1038890	1087983	49093	Predicted by at least one method	phnT	AFANLCEN_01649	1045320	1046018	1	Putative 2-aminoethylphosphonate import ATP-binding protein PhnT
PA18/16407	1038890	1087983	49093	Predicted by at least one method		AFANLCEN_01648	1046275	1046853	1	hypothetical protein
PA18/16407	1038890	1087983	49093	Predicted by at least one method		AFANLCEN_01647	1047192	1047851	1	hypothetical protein
PA18/16407	1038890	1087983	49093	Predicted by at least one method	nanA	AFANLCEN_01646	1048081	1048971	-1	N-acetylneuraminate lyase
PA18/16407	1038890	1087983	49093	Predicted by at least one method	ybbH	AFANLCEN_01645	1049144	1050031	-1	putative HTH-type transcriptional regulator YbbH
PA18/16407	1038890	1087983	49093	Predicted by at least one method	yhcH	AFANLCEN_01644	1050220	1050693	-1	putative protein YhcH
PA18/16407	1038890	1087983	49093	Predicted by at least one method	sglT	AFANLCEN_01643	1050706	1052196	-1	Sodium/glucose cotransporter
PA18/16407	1038890	1087983	49093	Predicted by at least one method	nanK	AFANLCEN_01642	1052248	1053117	-1	N-acetylmannosamine kinase
PA18/16407	1038890	1087983	49093	Predicted by at least one method	nanE2	AFANLCEN_01641	1053114	1053812	-1	Putative N-acetylmannosamine-6-phosphate 2-epimerase 2
PA18/16407	1038890	1087983	49093	Predicted by at least one method	kdgM	AFANLCEN_01640	1054017	1054706	-1	Oligogalacturonate-specific porin KdgM
PA18/16407	1038890	1087983	49093	Predicted by at least one method	nanM	AFANLCEN_01639	1054789	1055943	-1	N-acetylneuraminate epimerase
PA18/16407	1038890	1087983	49093	Predicted by at least one method		AFANLCEN_01638	1056500	1056685	-1	hypothetical protein
PA18/16407	1038890	1087983	49093	Predicted by at least one method		AFANLCEN_01637	1057453	1057737	-1	hypothetical protein
PA18/16407	1038890	1087983	49093	Predicted by at least one method	sfp	AFANLCEN_01636	1057907	1058656	-1	4'-phosphopantetheinyl transferase Sfp
PA18/16407	1038890	1087983	49093	Predicted by at least one method		AFANLCEN_01635	1058669	1060396	-1	Putative multidrug export ATP-binding/permease protein
PA18/16407	1038890	1087983	49093	Predicted by at least one method		AFANLCEN_01634	1060389	1062155	-1	Putative multidrug export ATP-binding/permease protein
PA18/16407	1038890	1087983	49093	Predicted by at least one method	pikAV	AFANLCEN_01633	1062178	1062948	-1	Thioesterase PikA5
PA18/16407	1038890	1087983	49093	Predicted by at least one method		AFANLCEN_01632	1062948	1064036	-1	hypothetical protein
PA18/16407	1038890	1087983	49093	Predicted by at least one method	ppsE	AFANLCEN_01631	1064036	1073248	-1	Phthiocerol synthesis polyketide synthase type I PpsE
PA18/16407	1038890	1087983	49093	Predicted by at least one method	angR	AFANLCEN_01630	1073261	1079365	-1	Anguibactin system regulator
PA18/16407	1038890	1087983	49093	Predicted by at least one method		AFANLCEN_01629	1079386	1080123	-1	hypothetical protein
PA18/16407	1038890	1087983	49093	Predicted by at least one method	ampG_1	AFANLCEN_01628	1080155	1081384	-1	Protein AmpG
PA18/16407	1038890	1087983	49093	Predicted by at least one method	fyuA	AFANLCEN_01627	1081692	1083629	1	Pesticin receptor
PA18/16407	1038890	1087983	49093	Predicted by at least one method	intS	AFANLCEN_01626	1083823	1085091	-1	Prophage integrase IntS
PA18/16407	1038890	1087983	49093	Predicted by at least one method	mltC	AFANLCEN_01624	1085502	1086617	-1	Membrane-bound lytic murein transglycosylase C
PA18/16407	1038890	1087983	49093	Predicted by at least one method	yggX	AFANLCEN_01623	1086648	1086920	-1	putative Fe(2+)-trafficking protein
PA18/16407	1038890	1087983	49093	Predicted by at least one method	mutY	AFANLCEN_01622	1086946	1087983	-1	Adenine DNA glycosylase
PA18/16407	1052248	1064036	11788	Predicted by at least one method	nanK	AFANLCEN_01642	1052248	1053117	-1	N-acetylmannosamine kinase
PA18/16407	1052248	1064036	11788	Predicted by at least one method	nanE2	AFANLCEN_01641	1053114	1053812	-1	Putative N-acetylmannosamine-6-phosphate 2-epimerase 2
PA18/16407	1052248	1064036	11788	Predicted by at least one method	kdgM	AFANLCEN_01640	1054017	1054706	-1	Oligogalacturonate-specific porin KdgM
PA18/16407	1052248	1064036	11788	Predicted by at least one method	nanM	AFANLCEN_01639	1054789	1055943	-1	N-acetylneuraminate epimerase
PA18/16407	1052248	1064036	11788	Predicted by at least one method		AFANLCEN_01638	1056500	1056685	-1	hypothetical protein
PA18/16407	1052248	1064036	11788	Predicted by at least one method		AFANLCEN_01637	1057453	1057737	-1	hypothetical protein
PA18/16407	1052248	1064036	11788	Predicted by at least one method	sfp	AFANLCEN_01636	1057907	1058656	-1	4'-phosphopantetheinyl transferase Sfp
PA18/16407	1052248	1064036	11788	Predicted by at least one method		AFANLCEN_01635	1058669	1060396	-1	Putative multidrug export ATP-binding/permease protein
PA18/16407	1052248	1064036	11788	Predicted by at least one method		AFANLCEN_01634	1060389	1062155	-1	Putative multidrug export ATP-binding/permease protein
PA18/16407	1052248	1064036	11788	Predicted by at least one method	pikAV	AFANLCEN_01633	1062178	1062948	-1	Thioesterase PikA5
PA18/16407	1052248	1064036	11788	Predicted by at least one method		AFANLCEN_01632	1062948	1064036	-1	hypothetical protein
PA18/16407	1073261	1083629	10368	Predicted by at least one method	angR	AFANLCEN_01630	1073261	1079365	-1	Anguibactin system regulator
PA18/16407	1073261	1083629	10368	Predicted by at least one method		AFANLCEN_01629	1079386	1080123	-1	hypothetical protein
PA18/16407	1073261	1083629	10368	Predicted by at least one method	ampG_1	AFANLCEN_01628	1080155	1081384	-1	Protein AmpG
PA18/16407	1073261	1083629	10368	Predicted by at least one method	fyuA	AFANLCEN_01627	1081692	1083629	1	Pesticin receptor
PA18/16407	1515430	1526004	10574	Predicted by at least one method	pasI	AFANLCEN_00336	1515138	1515437	-1	Persistence and stress-resistance antitoxin PasI
PA18/16407	1515430	1526004	10574	Predicted by at least one method	ratA	AFANLCEN_00337	1515430	1515864	-1	Ribosome association toxin RatA
PA18/16407	1515430	1526004	10574	Predicted by at least one method	smpB	AFANLCEN_00338	1516165	1516647	1	SsrA-binding protein
PA18/16407	1515430	1526004	10574	Predicted by at least one method		AFANLCEN_00340	1517155	1517886	1	hypothetical protein
PA18/16407	1515430	1526004	10574	Predicted by at least one method		AFANLCEN_00341	1517847	1518158	-1	hypothetical protein
PA18/16407	1515430	1526004	10574	Predicted by at least one method		AFANLCEN_00342	1518285	1520516	-1	hypothetical protein
PA18/16407	1515430	1526004	10574	Predicted by at least one method		AFANLCEN_00343	1520513	1521355	-1	hypothetical protein
PA18/16407	1515430	1526004	10574	Predicted by at least one method		AFANLCEN_00344	1522009	1522596	1	hypothetical protein
PA18/16407	1515430	1526004	10574	Predicted by at least one method	iclR	AFANLCEN_00345	1522671	1523444	-1	Transcriptional repressor IclR
PA18/16407	1515430	1526004	10574	Predicted by at least one method	yagE	AFANLCEN_00346	1523760	1524668	1	Putative 2-dehydro-3-deoxy-D-gluconate aldolase YagE
PA18/16407	1515430	1526004	10574	Predicted by at least one method	rhmT	AFANLCEN_00347	1524718	1526004	1	Inner membrane transport protein RhmT
PA18/16407	1517155	1521355	4200	Predicted by at least one method		AFANLCEN_00340	1517155	1517886	1	hypothetical protein
PA18/16407	1517155	1521355	4200	Predicted by at least one method		AFANLCEN_00341	1517847	1518158	-1	hypothetical protein
PA18/16407	1517155	1521355	4200	Predicted by at least one method		AFANLCEN_00342	1518285	1520516	-1	hypothetical protein
PA18/16407	1517155	1521355	4200	Predicted by at least one method		AFANLCEN_00343	1520513	1521355	-1	hypothetical protein
PA18/16407	1761599	1768775	7176	Predicted by at least one method	ssb_1	AFANLCEN_00557	1761599	1761994	-1	Single-stranded DNA-binding protein
PA18/16407	1761599	1768775	7176	Predicted by at least one method		AFANLCEN_00558	1761995	1762609	-1	hypothetical protein
PA18/16407	1761599	1768775	7176	Predicted by at least one method		AFANLCEN_00559	1762612	1762974	-1	hypothetical protein
PA18/16407	1761599	1768775	7176	Predicted by at least one method		AFANLCEN_00560	1762971	1763135	-1	hypothetical protein
PA18/16407	1761599	1768775	7176	Predicted by at least one method		AFANLCEN_00561	1763132	1763308	-1	hypothetical protein
PA18/16407	1761599	1768775	7176	Predicted by at least one method		AFANLCEN_00562	1763782	1763940	1	hypothetical protein
PA18/16407	1761599	1768775	7176	Predicted by at least one method		AFANLCEN_00563	1764081	1764344	1	hypothetical protein
PA18/16407	1761599	1768775	7176	Predicted by at least one method		AFANLCEN_00564	1764699	1764908	1	hypothetical protein
PA18/16407	1761599	1768775	7176	Predicted by at least one method		AFANLCEN_00565	1765642	1765839	1	hypothetical protein
PA18/16407	1761599	1768775	7176	Predicted by at least one method		AFANLCEN_00566	1765875	1766888	-1	hypothetical protein
PA18/16407	1761599	1768775	7176	Predicted by at least one method		AFANLCEN_00567	1766982	1767323	-1	hypothetical protein
PA18/16407	1761599	1768775	7176	Predicted by at least one method	ddrOP3	AFANLCEN_00568	1767362	1768009	-1	HTH-type transcriptional regulator DdrOP3
PA18/16407	1761599	1768775	7176	Predicted by at least one method		AFANLCEN_00569	1768109	1768318	1	hypothetical protein
PA18/16407	1761599	1768775	7176	Predicted by at least one method		AFANLCEN_00570	1768449	1768775	1	hypothetical protein
PA18/16407	1761995	1795195	33200	Predicted by at least one method		AFANLCEN_00558	1761995	1762609	-1	hypothetical protein
PA18/16407	1761995	1795195	33200	Predicted by at least one method		AFANLCEN_00559	1762612	1762974	-1	hypothetical protein
PA18/16407	1761995	1795195	33200	Predicted by at least one method		AFANLCEN_00560	1762971	1763135	-1	hypothetical protein
PA18/16407	1761995	1795195	33200	Predicted by at least one method		AFANLCEN_00561	1763132	1763308	-1	hypothetical protein
PA18/16407	1761995	1795195	33200	Predicted by at least one method		AFANLCEN_00562	1763782	1763940	1	hypothetical protein
PA18/16407	1761995	1795195	33200	Predicted by at least one method		AFANLCEN_00563	1764081	1764344	1	hypothetical protein
PA18/16407	1761995	1795195	33200	Predicted by at least one method		AFANLCEN_00564	1764699	1764908	1	hypothetical protein
PA18/16407	1761995	1795195	33200	Predicted by at least one method		AFANLCEN_00565	1765642	1765839	1	hypothetical protein
PA18/16407	1761995	1795195	33200	Predicted by at least one method		AFANLCEN_00566	1765875	1766888	-1	hypothetical protein
PA18/16407	1761995	1795195	33200	Predicted by at least one method		AFANLCEN_00567	1766982	1767323	-1	hypothetical protein
PA18/16407	1761995	1795195	33200	Predicted by at least one method	ddrOP3	AFANLCEN_00568	1767362	1768009	-1	HTH-type transcriptional regulator DdrOP3
PA18/16407	1761995	1795195	33200	Predicted by at least one method		AFANLCEN_00569	1768109	1768318	1	hypothetical protein
PA18/16407	1761995	1795195	33200	Predicted by at least one method		AFANLCEN_00570	1768449	1768775	1	hypothetical protein
PA18/16407	1761995	1795195	33200	Predicted by at least one method		AFANLCEN_00571	1768917	1769708	1	hypothetical protein
PA18/16407	1761995	1795195	33200	Predicted by at least one method	dnaC	AFANLCEN_00572	1769708	1770436	1	DNA replication protein DnaC
PA18/16407	1761995	1795195	33200	Predicted by at least one method		AFANLCEN_00575	1770685	1771128	1	hypothetical protein
PA18/16407	1761995	1795195	33200	Predicted by at least one method		AFANLCEN_00576	1771140	1771337	1	hypothetical protein
PA18/16407	1761995	1795195	33200	Predicted by at least one method		AFANLCEN_00577	1771334	1771738	1	hypothetical protein
PA18/16407	1761995	1795195	33200	Predicted by at least one method	uspF_2	AFANLCEN_00578	1771766	1772209	-1	Universal stress protein F
PA18/16407	1761995	1795195	33200	Predicted by at least one method		AFANLCEN_00579	1772319	1772948	1	hypothetical protein
PA18/16407	1761995	1795195	33200	Predicted by at least one method		AFANLCEN_00580	1773123	1773245	1	hypothetical protein
PA18/16407	1761995	1795195	33200	Predicted by at least one method		AFANLCEN_00581	1773238	1773675	1	hypothetical protein
PA18/16407	1761995	1795195	33200	Predicted by at least one method	cspB_2	AFANLCEN_00582	1774050	1774262	1	Cold shock-like protein CspB
PA18/16407	1761995	1795195	33200	Predicted by at least one method	lpxP	AFANLCEN_00583	1774488	1775417	1	Lipid A biosynthesis palmitoleoyltransferase
PA18/16407	1761995	1795195	33200	Predicted by at least one method	esiB_1	AFANLCEN_00584	1775546	1776250	1	Secretory immunoglobulin A-binding protein EsiB
PA18/16407	1761995	1795195	33200	Predicted by at least one method	uspF_3	AFANLCEN_00585	1776579	1777019	-1	Universal stress protein F
PA18/16407	1761995	1795195	33200	Predicted by at least one method	ibpB	AFANLCEN_00586	1777326	1777784	1	Small heat shock protein IbpB
PA18/16407	1761995	1795195	33200	Predicted by at least one method		AFANLCEN_00587	1778554	1778763	1	hypothetical protein
PA18/16407	1761995	1795195	33200	Predicted by at least one method		AFANLCEN_00588	1779433	1779624	1	hypothetical protein
PA18/16407	1761995	1795195	33200	Predicted by at least one method	rrrD_1	AFANLCEN_00589	1779617	1780093	1	Lysozyme RrrD
PA18/16407	1761995	1795195	33200	Predicted by at least one method		AFANLCEN_00590	1780075	1780233	1	hypothetical protein
PA18/16407	1761995	1795195	33200	Predicted by at least one method		AFANLCEN_00591	1780230	1780607	1	hypothetical protein
PA18/16407	1761995	1795195	33200	Predicted by at least one method	blc	AFANLCEN_00592	1781231	1781746	1	Outer membrane lipoprotein Blc
PA18/16407	1761995	1795195	33200	Predicted by at least one method		AFANLCEN_00593	1782016	1782213	1	hypothetical protein
PA18/16407	1761995	1795195	33200	Predicted by at least one method		AFANLCEN_00594	1782216	1782743	1	hypothetical protein
PA18/16407	1761995	1795195	33200	Predicted by at least one method		AFANLCEN_00595	1782745	1784229	1	hypothetical protein
PA18/16407	1761995	1795195	33200	Predicted by at least one method		AFANLCEN_00596	1784231	1785610	1	hypothetical protein
PA18/16407	1761995	1795195	33200	Predicted by at least one method		AFANLCEN_00597	1785614	1786675	1	hypothetical protein
PA18/16407	1761995	1795195	33200	Predicted by at least one method		AFANLCEN_00598	1786741	1787427	1	hypothetical protein
PA18/16407	1761995	1795195	33200	Predicted by at least one method		AFANLCEN_00599	1787433	1788413	1	hypothetical protein
PA18/16407	1761995	1795195	33200	Predicted by at least one method		AFANLCEN_00600	1788438	1788815	1	hypothetical protein
PA18/16407	1761995	1795195	33200	Predicted by at least one method		AFANLCEN_00601	1788943	1789158	1	hypothetical protein
PA18/16407	1761995	1795195	33200	Predicted by at least one method		AFANLCEN_00602	1789160	1789528	1	hypothetical protein
PA18/16407	1761995	1795195	33200	Predicted by at least one method		AFANLCEN_00603	1789525	1789896	1	hypothetical protein
PA18/16407	1761995	1795195	33200	Predicted by at least one method		AFANLCEN_00604	1789961	1790716	1	hypothetical protein
PA18/16407	1761995	1795195	33200	Predicted by at least one method		AFANLCEN_00605	1790767	1791459	1	hypothetical protein
PA18/16407	1761995	1795195	33200	Predicted by at least one method		AFANLCEN_00606	1791503	1794826	1	hypothetical protein
PA18/16407	1761995	1795195	33200	Predicted by at least one method		AFANLCEN_00607	1794866	1795195	1	hypothetical protein
PA18/16407	1761995	1795195	33200	Predicted by at least one method		AFANLCEN_00608	1795192	1795890	1	hypothetical protein
PA18/16407	1774488	1779624	5136	Predicted by at least one method	lpxP	AFANLCEN_00583	1774488	1775417	1	Lipid A biosynthesis palmitoleoyltransferase
PA18/16407	1774488	1779624	5136	Predicted by at least one method	esiB_1	AFANLCEN_00584	1775546	1776250	1	Secretory immunoglobulin A-binding protein EsiB
PA18/16407	1774488	1779624	5136	Predicted by at least one method	uspF_3	AFANLCEN_00585	1776579	1777019	-1	Universal stress protein F
PA18/16407	1774488	1779624	5136	Predicted by at least one method	ibpB	AFANLCEN_00586	1777326	1777784	1	Small heat shock protein IbpB
PA18/16407	1774488	1779624	5136	Predicted by at least one method		AFANLCEN_00587	1778554	1778763	1	hypothetical protein
PA18/16407	1774488	1779624	5136	Predicted by at least one method		AFANLCEN_00588	1779433	1779624	1	hypothetical protein
PA18/16407	1774488	1779624	5136	Predicted by at least one method	rrrD_1	AFANLCEN_00589	1779617	1780093	1	Lysozyme RrrD
PA18/16407	1803377	1808903	5526	Predicted by at least one method		AFANLCEN_00616	1803377	1803823	1	hypothetical protein
PA18/16407	1803377	1808903	5526	Predicted by at least one method		AFANLCEN_00617	1803912	1804247	-1	hypothetical protein
PA18/16407	1803377	1808903	5526	Predicted by at least one method	yjhP	AFANLCEN_00618	1804975	1806612	-1	putative protein YjhP
PA18/16407	1803377	1808903	5526	Predicted by at least one method	tfaE_1	AFANLCEN_00619	1806833	1807459	1	Prophage tail fiber assembly protein TfaE
PA18/16407	1803377	1808903	5526	Predicted by at least one method		AFANLCEN_00620	1807930	1808136	1	hypothetical protein
PA18/16407	1803377	1808903	5526	Predicted by at least one method		AFANLCEN_00621	1808466	1808903	1	hypothetical protein
PA18/16407	1862432	1867035	4603	Predicted by at least one method		AFANLCEN_00687	1862432	1862740	1	hypothetical protein
PA18/16407	1862432	1867035	4603	Predicted by at least one method		AFANLCEN_00688	1862782	1863033	-1	hypothetical protein
PA18/16407	1862432	1867035	4603	Predicted by at least one method		AFANLCEN_00689	1863191	1865377	1	hypothetical protein
PA18/16407	1862432	1867035	4603	Predicted by at least one method		AFANLCEN_00690	1865419	1867035	-1	hypothetical protein
PA18/16407	1862432	1867035	4603	Predicted by at least one method	yfdH	AFANLCEN_00691	1867028	1867951	-1	Prophage bactoprenol glucosyl transferase
PA18/16407	2435021	2440820	5799	Predicted by at least one method	cdiI4	AFANLCEN_01265	2435021	2435527	-1	Immunity protein CdiI-o11
PA18/16407	2435021	2440820	5799	Predicted by at least one method	cdiA_2	AFANLCEN_01266	2435529	2440820	-1	16S rRNA endonuclease CdiA
PA18/16407	2585554	2590667	5113	Predicted by at least one method		AFANLCEN_01409	2585554	2585910	-1	hypothetical protein
PA18/16407	2585554	2590667	5113	Predicted by at least one method	pezA_2	AFANLCEN_01410	2586140	2586412	-1	Antitoxin PezA
PA18/16407	2585554	2590667	5113	Predicted by at least one method	qorB	AFANLCEN_01411	2586893	2587741	-1	Quinone oxidoreductase 2
PA18/16407	2585554	2590667	5113	Predicted by at least one method	hxlR_2	AFANLCEN_01412	2587831	2588211	1	HTH-type transcriptional activator HxlR
PA18/16407	2585554	2590667	5113	Predicted by at least one method		AFANLCEN_01413	2588348	2588743	1	hypothetical protein
PA18/16407	2585554	2590667	5113	Predicted by at least one method		AFANLCEN_01414	2589777	2590667	1	hypothetical protein
PA18/16407	2988571	2992862	4291	Predicted by at least one method	arsC	AFANLCEN_02152	2988571	2988993	-1	Arsenate reductase
PA18/16407	2988571	2992862	4291	Predicted by at least one method	arsB	AFANLCEN_02153	2989004	2990293	-1	Arsenical pump membrane protein
PA18/16407	2988571	2992862	4291	Predicted by at least one method	arsA	AFANLCEN_02154	2990349	2992100	-1	Arsenical pump-driving ATPase
PA18/16407	2988571	2992862	4291	Predicted by at least one method	arsD	AFANLCEN_02155	2992114	2992479	-1	Arsenical resistance operon trans-acting repressor ArsD
PA18/16407	2988571	2992862	4291	Predicted by at least one method	arsR2	AFANLCEN_02156	2992527	2992862	-1	Arsenic resistance transcriptional regulator ArsR2
PA18/16407	3132106	3157362	25256	Predicted by at least one method	ykfI	AFANLCEN_02275	3132106	3132447	-1	Toxin YkfI
PA18/16407	3132106	3157362	25256	Predicted by at least one method	yfjZ	AFANLCEN_02276	3132468	3132785	-1	Putative antitoxin YfjZ
PA18/16407	3132106	3157362	25256	Predicted by at least one method		AFANLCEN_02277	3132803	3133024	-1	hypothetical protein
PA18/16407	3132106	3157362	25256	Predicted by at least one method		AFANLCEN_02278	3133033	3133515	-1	hypothetical protein
PA18/16407	3132106	3157362	25256	Predicted by at least one method	klcA	AFANLCEN_02279	3133524	3133982	-1	Antirestriction protein KlcA
PA18/16407	3132106	3157362	25256	Predicted by at least one method		AFANLCEN_02280	3134383	3134793	-1	hypothetical protein
PA18/16407	3132106	3157362	25256	Predicted by at least one method		AFANLCEN_02281	3134860	3135297	-1	hypothetical protein
PA18/16407	3132106	3157362	25256	Predicted by at least one method		AFANLCEN_02282	3135339	3135875	-1	hypothetical protein
PA18/16407	3132106	3157362	25256	Predicted by at least one method		AFANLCEN_02283	3135901	3136611	-1	hypothetical protein
PA18/16407	3132106	3157362	25256	Predicted by at least one method		AFANLCEN_02284	3136919	3137209	-1	hypothetical protein
PA18/16407	3132106	3157362	25256	Predicted by at least one method	xerD_2	AFANLCEN_02285	3137348	3138358	-1	Tyrosine recombinase XerD
PA18/16407	3132106	3157362	25256	Predicted by at least one method	xerC_1	AFANLCEN_02286	3138351	3139319	-1	Tyrosine recombinase XerC
PA18/16407	3132106	3157362	25256	Predicted by at least one method	xerD_3	AFANLCEN_02287	3139316	3140596	-1	Tyrosine recombinase XerD
PA18/16407	3132106	3157362	25256	Predicted by at least one method		AFANLCEN_02288	3140730	3141161	-1	hypothetical protein
PA18/16407	3132106	3157362	25256	Predicted by at least one method	era_2	AFANLCEN_02289	3141257	3142120	-1	GTPase Era
PA18/16407	3132106	3157362	25256	Predicted by at least one method		AFANLCEN_02290	3142593	3143276	-1	hypothetical protein
PA18/16407	3132106	3157362	25256	Predicted by at least one method		AFANLCEN_02291	3143325	3143669	-1	hypothetical protein
PA18/16407	3132106	3157362	25256	Predicted by at least one method		AFANLCEN_02292	3144255	3145181	1	hypothetical protein
PA18/16407	3132106	3157362	25256	Predicted by at least one method		AFANLCEN_02293	3145195	3145542	-1	hypothetical protein
PA18/16407	3132106	3157362	25256	Predicted by at least one method	uvrD1	AFANLCEN_02294	3145730	3147607	-1	ATP-dependent DNA helicase UvrD1
PA18/16407	3132106	3157362	25256	Predicted by at least one method	recF_1	AFANLCEN_02295	3147604	3149919	-1	DNA replication and repair protein RecF
PA18/16407	3132106	3157362	25256	Predicted by at least one method		AFANLCEN_02296	3150396	3150722	1	hypothetical protein
PA18/16407	3132106	3157362	25256	Predicted by at least one method		AFANLCEN_02297	3150712	3151221	1	hypothetical protein
PA18/16407	3132106	3157362	25256	Predicted by at least one method		AFANLCEN_02298	3151264	3151884	-1	hypothetical protein
PA18/16407	3132106	3157362	25256	Predicted by at least one method		AFANLCEN_02299	3152107	3152655	-1	hypothetical protein
PA18/16407	3132106	3157362	25256	Predicted by at least one method		AFANLCEN_02300	3152659	3153516	-1	hypothetical protein
PA18/16407	3132106	3157362	25256	Predicted by at least one method		AFANLCEN_02301	3153640	3153876	-1	hypothetical protein
PA18/16407	3132106	3157362	25256	Predicted by at least one method		AFANLCEN_02302	3153983	3155038	-1	hypothetical protein
PA18/16407	3132106	3157362	25256	Predicted by at least one method		AFANLCEN_02303	3155272	3155430	1	hypothetical protein
PA18/16407	3132106	3157362	25256	Predicted by at least one method	vbhT_2	AFANLCEN_02304	3155427	3156041	-1	Adenosine monophosphate-protein transferase VbhT
PA18/16407	3132106	3157362	25256	Predicted by at least one method		AFANLCEN_02305	3156046	3156318	-1	hypothetical protein
PA18/16407	3132106	3157362	25256	Predicted by at least one method		AFANLCEN_02306	3156511	3157362	-1	hypothetical protein
PA18/16407	3137348	3143276	5928	Predicted by at least one method	xerD_2	AFANLCEN_02285	3137348	3138358	-1	Tyrosine recombinase XerD
PA18/16407	3137348	3143276	5928	Predicted by at least one method	xerC_1	AFANLCEN_02286	3138351	3139319	-1	Tyrosine recombinase XerC
PA18/16407	3137348	3143276	5928	Predicted by at least one method	xerD_3	AFANLCEN_02287	3139316	3140596	-1	Tyrosine recombinase XerD
PA18/16407	3137348	3143276	5928	Predicted by at least one method		AFANLCEN_02288	3140730	3141161	-1	hypothetical protein
PA18/16407	3137348	3143276	5928	Predicted by at least one method	era_2	AFANLCEN_02289	3141257	3142120	-1	GTPase Era
PA18/16407	3137348	3143276	5928	Predicted by at least one method		AFANLCEN_02290	3142593	3143276	-1	hypothetical protein
PA18/16407	3147604	3157362	9758	Predicted by at least one method	uvrD1	AFANLCEN_02294	3145730	3147607	-1	ATP-dependent DNA helicase UvrD1
PA18/16407	3147604	3157362	9758	Predicted by at least one method	recF_1	AFANLCEN_02295	3147604	3149919	-1	DNA replication and repair protein RecF
PA18/16407	3147604	3157362	9758	Predicted by at least one method		AFANLCEN_02296	3150396	3150722	1	hypothetical protein
PA18/16407	3147604	3157362	9758	Predicted by at least one method		AFANLCEN_02297	3150712	3151221	1	hypothetical protein
PA18/16407	3147604	3157362	9758	Predicted by at least one method		AFANLCEN_02298	3151264	3151884	-1	hypothetical protein
PA18/16407	3147604	3157362	9758	Predicted by at least one method		AFANLCEN_02299	3152107	3152655	-1	hypothetical protein
PA18/16407	3147604	3157362	9758	Predicted by at least one method		AFANLCEN_02300	3152659	3153516	-1	hypothetical protein
PA18/16407	3147604	3157362	9758	Predicted by at least one method		AFANLCEN_02301	3153640	3153876	-1	hypothetical protein
PA18/16407	3147604	3157362	9758	Predicted by at least one method		AFANLCEN_02302	3153983	3155038	-1	hypothetical protein
PA18/16407	3147604	3157362	9758	Predicted by at least one method		AFANLCEN_02303	3155272	3155430	1	hypothetical protein
PA18/16407	3147604	3157362	9758	Predicted by at least one method	vbhT_2	AFANLCEN_02304	3155427	3156041	-1	Adenosine monophosphate-protein transferase VbhT
PA18/16407	3147604	3157362	9758	Predicted by at least one method		AFANLCEN_02305	3156046	3156318	-1	hypothetical protein
PA18/16407	3147604	3157362	9758	Predicted by at least one method		AFANLCEN_02306	3156511	3157362	-1	hypothetical protein
PA18/16407	3344695	3350385	5690	Predicted by at least one method	recD_1	AFANLCEN_02474	3344695	3350385	-1	RecBCD enzyme subunit RecD
PA18/16407	3448778	3453335	4557	Predicted by at least one method		AFANLCEN_02557	3448778	3449536	-1	hypothetical protein
PA18/16407	3448778	3453335	4557	Predicted by at least one method		AFANLCEN_02558	3449555	3451366	-1	hypothetical protein
PA18/16407	3448778	3453335	4557	Predicted by at least one method		AFANLCEN_02559	3451384	3452871	-1	hypothetical protein
PA18/16407	3448778	3453335	4557	Predicted by at least one method	ipgC	AFANLCEN_02560	3452850	3453335	-1	Chaperone protein IpgC
PA18/16407	3540713	3557938	17225	Predicted by at least one method	vsr	AFANLCEN_02639	3540713	3541183	1	Very short patch repair protein
PA18/16407	3540713	3557938	17225	Predicted by at least one method	birA_1	AFANLCEN_02640	3541190	3541888	1	Bifunctional ligase/repressor BirA
PA18/16407	3540713	3557938	17225	Predicted by at least one method	gst	AFANLCEN_02641	3541939	3542541	1	Glutathione S-transferase GST-4.5
PA18/16407	3540713	3557938	17225	Predicted by at least one method		AFANLCEN_02642	3542673	3542999	1	hypothetical protein
PA18/16407	3540713	3557938	17225	Predicted by at least one method	ramB_1	AFANLCEN_02643	3543907	3544176	1	HTH-type transcriptional regulator RamB
PA18/16407	3540713	3557938	17225	Predicted by at least one method	prn	AFANLCEN_02644	3544330	3547194	1	Pertactin autotransporter
PA18/16407	3540713	3557938	17225	Predicted by at least one method		AFANLCEN_02645	3547413	3547628	1	hypothetical protein
PA18/16407	3540713	3557938	17225	Predicted by at least one method		AFANLCEN_02646	3547756	3548628	1	hypothetical protein
PA18/16407	3540713	3557938	17225	Predicted by at least one method		AFANLCEN_02647	3548964	3549677	1	hypothetical protein
PA18/16407	3540713	3557938	17225	Predicted by at least one method		AFANLCEN_02648	3549812	3550657	1	hypothetical protein
PA18/16407	3540713	3557938	17225	Predicted by at least one method	recF_2	AFANLCEN_02649	3550676	3552355	1	DNA replication and repair protein RecF
PA18/16407	3540713	3557938	17225	Predicted by at least one method		AFANLCEN_02650	3552429	3552626	1	hypothetical protein
PA18/16407	3540713	3557938	17225	Predicted by at least one method		AFANLCEN_02651	3552745	3553539	1	hypothetical protein
PA18/16407	3540713	3557938	17225	Predicted by at least one method	nucS_1	AFANLCEN_02652	3554865	3555863	-1	Endonuclease NucS
PA18/16407	3540713	3557938	17225	Predicted by at least one method	ampH	AFANLCEN_02654	3556715	3557938	1	D-alanyl-D-alanine- carboxypeptidase/endopeptidase AmpH
PA18/25921	50137	67011	16874	Predicted by at least one method		DLACPANK_02423	50137	50406	1	hypothetical protein
PA18/25921	50137	67011	16874	Predicted by at least one method		DLACPANK_02422	50560	53412	1	hypothetical protein
PA18/25921	50137	67011	16874	Predicted by at least one method		DLACPANK_02421	53974	54846	1	hypothetical protein
PA18/25921	50137	67011	16874	Predicted by at least one method		DLACPANK_02420	55474	57420	1	hypothetical protein
PA18/25921	50137	67011	16874	Predicted by at least one method		DLACPANK_02419	57420	58283	1	hypothetical protein
PA18/25921	50137	67011	16874	Predicted by at least one method		DLACPANK_02418	58280	59641	1	hypothetical protein
PA18/25921	50137	67011	16874	Predicted by at least one method	tatD	DLACPANK_02417	59641	60402	1	3'-5' ssDNA/RNA exonuclease TatD
PA18/25921	50137	67011	16874	Predicted by at least one method		DLACPANK_02416	61112	61960	1	hypothetical protein
PA18/25921	50137	67011	16874	Predicted by at least one method		DLACPANK_02415	61960	62316	1	hypothetical protein
PA18/25921	50137	67011	16874	Predicted by at least one method		DLACPANK_02414	62588	63622	1	hypothetical protein
PA18/25921	50137	67011	16874	Predicted by at least one method	intA_2	DLACPANK_02413	63847	65118	-1	Prophage integrase IntA
PA18/25921	50137	67011	16874	Predicted by at least one method	ampH	DLACPANK_02411	65788	67011	1	D-alanyl-D-alanine- carboxypeptidase/endopeptidase AmpH
PA18/25921	55474	65118	9644	Predicted by at least one method		DLACPANK_02420	55474	57420	1	hypothetical protein
PA18/25921	55474	65118	9644	Predicted by at least one method		DLACPANK_02419	57420	58283	1	hypothetical protein
PA18/25921	55474	65118	9644	Predicted by at least one method		DLACPANK_02418	58280	59641	1	hypothetical protein
PA18/25921	55474	65118	9644	Predicted by at least one method	tatD	DLACPANK_02417	59641	60402	1	3'-5' ssDNA/RNA exonuclease TatD
PA18/25921	55474	65118	9644	Predicted by at least one method		DLACPANK_02416	61112	61960	1	hypothetical protein
PA18/25921	55474	65118	9644	Predicted by at least one method		DLACPANK_02415	61960	62316	1	hypothetical protein
PA18/25921	55474	65118	9644	Predicted by at least one method		DLACPANK_02414	62588	63622	1	hypothetical protein
PA18/25921	55474	65118	9644	Predicted by at least one method	intA_2	DLACPANK_02413	63847	65118	-1	Prophage integrase IntA
PA18/25921	380521	410370	29849	Predicted by at least one method	prlC	DLACPANK_02035	380521	382569	-1	Oligopeptidase A
PA18/25921	380521	410370	29849	Predicted by at least one method	intS_2	DLACPANK_02037	383117	384325	1	Prophage integrase IntS
PA18/25921	380521	410370	29849	Predicted by at least one method		DLACPANK_02038	384676	385149	-1	hypothetical protein
PA18/25921	380521	410370	29849	Predicted by at least one method		DLACPANK_02039	385149	385430	-1	hypothetical protein
PA18/25921	380521	410370	29849	Predicted by at least one method		DLACPANK_02040	385645	385746	-1	hypothetical protein
PA18/25921	380521	410370	29849	Predicted by at least one method		DLACPANK_02041	385890	386792	-1	hypothetical protein
PA18/25921	380521	410370	29849	Predicted by at least one method		DLACPANK_02042	386921	387439	-1	hypothetical protein
PA18/25921	380521	410370	29849	Predicted by at least one method	hsdR	DLACPANK_02043	387785	390694	-1	Type I restriction enzyme EcoR124II R protein
PA18/25921	380521	410370	29849	Predicted by at least one method		DLACPANK_02044	390773	391975	-1	hypothetical protein
PA18/25921	380521	410370	29849	Predicted by at least one method		DLACPANK_02045	391972	392877	-1	putative type I restriction enzymeP M protein
PA18/25921	380521	410370	29849	Predicted by at least one method		DLACPANK_02046	394024	394419	-1	hypothetical protein
PA18/25921	380521	410370	29849	Predicted by at least one method		DLACPANK_02047	394419	396413	-1	hypothetical protein
PA18/25921	380521	410370	29849	Predicted by at least one method		DLACPANK_02048	396422	398725	-1	hypothetical protein
PA18/25921	380521	410370	29849	Predicted by at least one method	xerC_2	DLACPANK_02049	398712	400007	-1	Tyrosine recombinase XerC
PA18/25921	380521	410370	29849	Predicted by at least one method		DLACPANK_02050	400245	400859	1	hypothetical protein
PA18/25921	380521	410370	29849	Predicted by at least one method		DLACPANK_02051	400872	402386	1	hypothetical protein
PA18/25921	380521	410370	29849	Predicted by at least one method		DLACPANK_02052	402376	403623	1	hypothetical protein
PA18/25921	380521	410370	29849	Predicted by at least one method		DLACPANK_02053	403623	403856	1	hypothetical protein
PA18/25921	380521	410370	29849	Predicted by at least one method		DLACPANK_02054	403865	404818	1	hypothetical protein
PA18/25921	380521	410370	29849	Predicted by at least one method		DLACPANK_02055	404799	406334	1	hypothetical protein
PA18/25921	380521	410370	29849	Predicted by at least one method		DLACPANK_02056	406331	409594	1	hypothetical protein
PA18/25921	380521	410370	29849	Predicted by at least one method		DLACPANK_02057	409594	410370	1	hypothetical protein
PA18/25921	394024	400859	6835	Predicted by at least one method		DLACPANK_02046	394024	394419	-1	hypothetical protein
PA18/25921	394024	400859	6835	Predicted by at least one method		DLACPANK_02047	394419	396413	-1	hypothetical protein
PA18/25921	394024	400859	6835	Predicted by at least one method		DLACPANK_02048	396422	398725	-1	hypothetical protein
PA18/25921	394024	400859	6835	Predicted by at least one method	xerC_2	DLACPANK_02049	398712	400007	-1	Tyrosine recombinase XerC
PA18/25921	394024	400859	6835	Predicted by at least one method		DLACPANK_02050	400245	400859	1	hypothetical protein
PA18/25921	502668	506917	4249	Predicted by at least one method		DLACPANK_01851	502668	502916	-1	hypothetical protein
PA18/25921	502668	506917	4249	Predicted by at least one method		DLACPANK_01850	503217	504041	-1	hypothetical protein
PA18/25921	502668	506917	4249	Predicted by at least one method		DLACPANK_01849	504333	504614	-1	hypothetical protein
PA18/25921	502668	506917	4249	Predicted by at least one method		DLACPANK_01848	505745	506164	1	hypothetical protein
PA18/25921	502668	506917	4249	Predicted by at least one method		DLACPANK_01847	506573	506917	-1	hypothetical protein
PA18/25921	502668	506917	4249	Predicted by at least one method		DLACPANK_01846	506914	507132	-1	hypothetical protein
PA18/25921	547406	564467	17061	Predicted by at least one method	trmL	DLACPANK_01800	546883	547434	-1	tRNA (cytidine(34)-2'-O)-methyltransferase
PA18/25921	547406	564467	17061	Predicted by at least one method		DLACPANK_01799	547406	548323	-1	hypothetical protein
PA18/25921	547406	564467	17061	Predicted by at least one method	asnB	DLACPANK_01798	548316	550100	-1	Asparagine synthetase [glutamine-hydrolyzing] 1
PA18/25921	547406	564467	17061	Predicted by at least one method	pglC	DLACPANK_01797	550102	550656	-1	Undecaprenyl phosphate N,N'-diacetylbacillosamine 1-phosphate transferase
PA18/25921	547406	564467	17061	Predicted by at least one method		DLACPANK_01796	550640	551476	-1	hypothetical protein
PA18/25921	547406	564467	17061	Predicted by at least one method	murJ_1	DLACPANK_01795	551480	552961	-1	Lipid II flippase MurJ
PA18/25921	547406	564467	17061	Predicted by at least one method		DLACPANK_01794	553027	554133	-1	hypothetical protein
PA18/25921	547406	564467	17061	Predicted by at least one method		DLACPANK_01793	554136	555407	-1	hypothetical protein
PA18/25921	547406	564467	17061	Predicted by at least one method	hisF_1	DLACPANK_01792	555421	556230	-1	Imidazole glycerol phosphate synthase subunit HisF
PA18/25921	547406	564467	17061	Predicted by at least one method	hisH_1	DLACPANK_01791	556223	556876	-1	Imidazole glycerol phosphate synthase subunit HisH
PA18/25921	547406	564467	17061	Predicted by at least one method	linC	DLACPANK_01790	556892	557662	-1	2,5-dichloro-2,5-cyclohexadiene-1,4-diol dehydrogenase
PA18/25921	547406	564467	17061	Predicted by at least one method	legF	DLACPANK_01789	557663	558352	-1	CMP-N,N'-diacetyllegionaminic acid synthase
PA18/25921	547406	564467	17061	Predicted by at least one method	iolG	DLACPANK_01788	558386	559354	-1	Inositol 2-dehydrogenase/D-chiro-inositol 3-dehydrogenase
PA18/25921	547406	564467	17061	Predicted by at least one method	glgC	DLACPANK_01787	559354	560418	-1	Glucose-1-phosphate adenylyltransferase
PA18/25921	547406	564467	17061	Predicted by at least one method	epsM	DLACPANK_01786	560411	561100	-1	Putative acetyltransferase EpsM
PA18/25921	547406	564467	17061	Predicted by at least one method	legI	DLACPANK_01785	561057	562130	-1	N,N'-diacetyllegionaminic acid synthase
PA18/25921	547406	564467	17061	Predicted by at least one method	legG	DLACPANK_01784	562135	563307	-1	GDP/UDP-N,N'-diacetylbacillosamine 2-epimerase (hydrolyzing)
PA18/25921	547406	564467	17061	Predicted by at least one method	pglE	DLACPANK_01783	563328	564467	-1	UDP-N-acetylbacillosamine transaminase
PA18/25921	1049641	1057333	7692	Predicted by at least one method		DLACPANK_01318	1049641	1050663	1	hypothetical protein
PA18/25921	1049641	1057333	7692	Predicted by at least one method		DLACPANK_01319	1050663	1051805	1	hypothetical protein
PA18/25921	1049641	1057333	7692	Predicted by at least one method		DLACPANK_01320	1051805	1052956	1	hypothetical protein
PA18/25921	1049641	1057333	7692	Predicted by at least one method		DLACPANK_01321	1052936	1053415	-1	hypothetical protein
PA18/25921	1049641	1057333	7692	Predicted by at least one method		DLACPANK_01322	1053796	1053936	-1	hypothetical protein
PA18/25921	1049641	1057333	7692	Predicted by at least one method	yflS	DLACPANK_01323	1054052	1055524	-1	Putative malate transporter YflS
PA18/25921	1049641	1057333	7692	Predicted by at least one method	rob_2	DLACPANK_01324	1055719	1056657	-1	Right origin-binding protein
PA18/25921	1049641	1057333	7692	Predicted by at least one method	tetC_1	DLACPANK_01325	1056737	1057333	1	Transposon Tn10 TetC protein
PA18/25921	1310368	1358717	48349	Predicted by at least one method	xapB	DLACPANK_01554	1310368	1311621	1	Xanthosine permease
PA18/25921	1310368	1358717	48349	Predicted by at least one method		DLACPANK_01555	1311706	1312587	-1	hypothetical protein
PA18/25921	1310368	1358717	48349	Predicted by at least one method		DLACPANK_01556	1313021	1313221	1	hypothetical protein
PA18/25921	1310368	1358717	48349	Predicted by at least one method		DLACPANK_01557	1313268	1317710	1	hypothetical protein
PA18/25921	1310368	1358717	48349	Predicted by at least one method		DLACPANK_01558	1317933	1321493	1	hypothetical protein
PA18/25921	1310368	1358717	48349	Predicted by at least one method		DLACPANK_01559	1321552	1326135	1	hypothetical protein
PA18/25921	1310368	1358717	48349	Predicted by at least one method		DLACPANK_01560	1326128	1328959	1	hypothetical protein
PA18/25921	1310368	1358717	48349	Predicted by at least one method		DLACPANK_01561	1329029	1332007	1	hypothetical protein
PA18/25921	1310368	1358717	48349	Predicted by at least one method		DLACPANK_01562	1332077	1336570	1	hypothetical protein
PA18/25921	1310368	1358717	48349	Predicted by at least one method		DLACPANK_01563	1336621	1337964	1	hypothetical protein
PA18/25921	1310368	1358717	48349	Predicted by at least one method		DLACPANK_01564	1337976	1340774	1	hypothetical protein
PA18/25921	1310368	1358717	48349	Predicted by at least one method		DLACPANK_01565	1340847	1343618	-1	putative autotransporter
PA18/25921	1310368	1358717	48349	Predicted by at least one method	futA1	DLACPANK_01566	1344524	1345570	1	Iron uptake protein A1
PA18/25921	1310368	1358717	48349	Predicted by at least one method		DLACPANK_01567	1345665	1347254	1	hypothetical protein
PA18/25921	1310368	1358717	48349	Predicted by at least one method	phnT	DLACPANK_01568	1347276	1347974	1	Putative 2-aminoethylphosphonate import ATP-binding protein PhnT
PA18/25921	1310368	1358717	48349	Predicted by at least one method		DLACPANK_01569	1348276	1348809	1	hypothetical protein
PA18/25921	1310368	1358717	48349	Predicted by at least one method		DLACPANK_01570	1349148	1349807	1	hypothetical protein
PA18/25921	1310368	1358717	48349	Predicted by at least one method	nanA	DLACPANK_01571	1350037	1350927	-1	N-acetylneuraminate lyase
PA18/25921	1310368	1358717	48349	Predicted by at least one method	ybbH	DLACPANK_01572	1351100	1351987	-1	putative HTH-type transcriptional regulator YbbH
PA18/25921	1310368	1358717	48349	Predicted by at least one method	yhcH	DLACPANK_01573	1352176	1352649	-1	putative protein YhcH
PA18/25921	1310368	1358717	48349	Predicted by at least one method	sglT	DLACPANK_01574	1352662	1354152	-1	Sodium/glucose cotransporter
PA18/25921	1310368	1358717	48349	Predicted by at least one method	nanK	DLACPANK_01575	1354204	1355073	-1	N-acetylmannosamine kinase
PA18/25921	1310368	1358717	48349	Predicted by at least one method	nanE2	DLACPANK_01576	1355070	1355768	-1	Putative N-acetylmannosamine-6-phosphate 2-epimerase 2
PA18/25921	1310368	1358717	48349	Predicted by at least one method	kdgM	DLACPANK_01577	1355973	1356662	-1	Oligogalacturonate-specific porin KdgM
PA18/25921	1310368	1358717	48349	Predicted by at least one method	nanM	DLACPANK_01578	1356745	1357899	-1	N-acetylneuraminate epimerase
PA18/25921	1310368	1358717	48349	Predicted by at least one method	intS_1	DLACPANK_01579	1358448	1358717	-1	Prophage integrase IntS
PA18/25921	2072462	2083681	11219	Predicted by at least one method		DLACPANK_03594	2072462	2072908	1	hypothetical protein
PA18/25921	2072462	2083681	11219	Predicted by at least one method		DLACPANK_03593	2072997	2073332	-1	hypothetical protein
PA18/25921	2072462	2083681	11219	Predicted by at least one method	hlyD	DLACPANK_03592	2073648	2075084	-1	Hemolysin secretion protein D, chromosomal
PA18/25921	2072462	2083681	11219	Predicted by at least one method	hlyB	DLACPANK_03591	2075099	2077222	-1	Alpha-hemolysin translocation ATP-binding protein HlyB
PA18/25921	2072462	2083681	11219	Predicted by at least one method	hlyA	DLACPANK_03590	2077294	2080368	-1	Hemolysin, chromosomal
PA18/25921	2072462	2083681	11219	Predicted by at least one method	hlyC	DLACPANK_03589	2080381	2080893	-1	Hemolysin-activating lysine-acyltransferase HlyC
PA18/25921	2072462	2083681	11219	Predicted by at least one method		DLACPANK_03588	2081917	2082507	1	hypothetical protein
PA18/25921	2072462	2083681	11219	Predicted by at least one method	gtf1_2	DLACPANK_03587	2082605	2083681	-1	Glycosyltransferase Gtf1
PA18/25921	2263593	2305588	41995	Predicted by at least one method		DLACPANK_00056	2263084	2263650	-1	hypothetical protein
PA18/25921	2263593	2305588	41995	Predicted by at least one method		DLACPANK_00055	2263593	2264306	-1	hypothetical protein
PA18/25921	2263593	2305588	41995	Predicted by at least one method		DLACPANK_00054	2264310	2265008	-1	hypothetical protein
PA18/25921	2263593	2305588	41995	Predicted by at least one method		DLACPANK_00053	2265005	2265334	-1	hypothetical protein
PA18/25921	2263593	2305588	41995	Predicted by at least one method		DLACPANK_00052	2265374	2268697	-1	hypothetical protein
PA18/25921	2263593	2305588	41995	Predicted by at least one method		DLACPANK_00051	2268741	2269433	-1	hypothetical protein
PA18/25921	2263593	2305588	41995	Predicted by at least one method		DLACPANK_00050	2269484	2270239	-1	hypothetical protein
PA18/25921	2263593	2305588	41995	Predicted by at least one method		DLACPANK_00049	2270304	2270675	-1	hypothetical protein
PA18/25921	2263593	2305588	41995	Predicted by at least one method		DLACPANK_00048	2270672	2271040	-1	hypothetical protein
PA18/25921	2263593	2305588	41995	Predicted by at least one method		DLACPANK_00047	2271042	2271257	-1	hypothetical protein
PA18/25921	2263593	2305588	41995	Predicted by at least one method		DLACPANK_00046	2271385	2271762	-1	hypothetical protein
PA18/25921	2263593	2305588	41995	Predicted by at least one method		DLACPANK_00045	2271787	2272767	-1	hypothetical protein
PA18/25921	2263593	2305588	41995	Predicted by at least one method		DLACPANK_00044	2272773	2273459	-1	hypothetical protein
PA18/25921	2263593	2305588	41995	Predicted by at least one method		DLACPANK_00043	2273525	2274586	-1	hypothetical protein
PA18/25921	2263593	2305588	41995	Predicted by at least one method		DLACPANK_00042	2274590	2275969	-1	hypothetical protein
PA18/25921	2263593	2305588	41995	Predicted by at least one method		DLACPANK_00041	2275971	2277455	-1	hypothetical protein
PA18/25921	2263593	2305588	41995	Predicted by at least one method		DLACPANK_00040	2277457	2277984	-1	hypothetical protein
PA18/25921	2263593	2305588	41995	Predicted by at least one method		DLACPANK_00039	2277987	2278184	-1	hypothetical protein
PA18/25921	2263593	2305588	41995	Predicted by at least one method		DLACPANK_00038	2278318	2278467	1	hypothetical protein
PA18/25921	2263593	2305588	41995	Predicted by at least one method	blc_1	DLACPANK_00037	2278454	2278969	-1	Outer membrane lipoprotein Blc
PA18/25921	2263593	2305588	41995	Predicted by at least one method		DLACPANK_00036	2279352	2279624	-1	hypothetical protein
PA18/25921	2263593	2305588	41995	Predicted by at least one method		DLACPANK_00035	2279930	2280217	-1	hypothetical protein
PA18/25921	2263593	2305588	41995	Predicted by at least one method	rrrD_1	DLACPANK_00034	2280577	2281053	-1	Lysozyme RrrD
PA18/25921	2263593	2305588	41995	Predicted by at least one method		DLACPANK_00033	2281046	2281237	-1	hypothetical protein
PA18/25921	2263593	2305588	41995	Predicted by at least one method		DLACPANK_00032	2281719	2281925	-1	hypothetical protein
PA18/25921	2263593	2305588	41995	Predicted by at least one method	psiE_1	DLACPANK_00031	2282851	2283285	-1	Protein PsiE
PA18/25921	2263593	2305588	41995	Predicted by at least one method	lpxP_1	DLACPANK_00030	2283554	2284483	-1	Lipid A biosynthesis palmitoleoyltransferase
PA18/25921	2263593	2305588	41995	Predicted by at least one method	cspB_1	DLACPANK_00029	2284709	2284921	-1	Cold shock-like protein CspB
PA18/25921	2263593	2305588	41995	Predicted by at least one method		DLACPANK_00028	2285297	2285734	-1	hypothetical protein
PA18/25921	2263593	2305588	41995	Predicted by at least one method		DLACPANK_00027	2285727	2285849	-1	hypothetical protein
PA18/25921	2263593	2305588	41995	Predicted by at least one method		DLACPANK_00026	2286024	2286653	-1	hypothetical protein
PA18/25921	2263593	2305588	41995	Predicted by at least one method		DLACPANK_00025	2287229	2288377	1	IS200/IS605 family transposase IS609
PA18/25921	2263593	2305588	41995	Predicted by at least one method		DLACPANK_00024	2288400	2288519	-1	hypothetical protein
PA18/25921	2263593	2305588	41995	Predicted by at least one method	uspF_1	DLACPANK_00023	2288687	2289115	1	Universal stress protein F
PA18/25921	2263593	2305588	41995	Predicted by at least one method		DLACPANK_00022	2289101	2289550	-1	hypothetical protein
PA18/25921	2263593	2305588	41995	Predicted by at least one method		DLACPANK_00021	2289547	2289744	-1	hypothetical protein
PA18/25921	2263593	2305588	41995	Predicted by at least one method		DLACPANK_00020	2289756	2290199	-1	hypothetical protein
PA18/25921	2263593	2305588	41995	Predicted by at least one method	dnaC_1	DLACPANK_00017	2290448	2291176	-1	DNA replication protein DnaC
PA18/25921	2263593	2305588	41995	Predicted by at least one method		DLACPANK_00016	2291176	2291967	-1	hypothetical protein
PA18/25921	2263593	2305588	41995	Predicted by at least one method		DLACPANK_00015	2292109	2292435	-1	hypothetical protein
PA18/25921	2263593	2305588	41995	Predicted by at least one method		DLACPANK_00014	2292566	2292775	-1	hypothetical protein
PA18/25921	2263593	2305588	41995	Predicted by at least one method	lexA_1	DLACPANK_00013	2292875	2293522	1	LexA repressor
PA18/25921	2263593	2305588	41995	Predicted by at least one method		DLACPANK_00012	2293561	2293902	1	hypothetical protein
PA18/25921	2263593	2305588	41995	Predicted by at least one method		DLACPANK_00011	2294054	2294251	-1	hypothetical protein
PA18/25921	2263593	2305588	41995	Predicted by at least one method		DLACPANK_00010	2294985	2295194	-1	hypothetical protein
PA18/25921	2263593	2305588	41995	Predicted by at least one method		DLACPANK_00009	2295549	2295812	-1	hypothetical protein
PA18/25921	2263593	2305588	41995	Predicted by at least one method		DLACPANK_00008	2295958	2296152	1	hypothetical protein
PA18/25921	2263593	2305588	41995	Predicted by at least one method		DLACPANK_00007	2296125	2296505	1	hypothetical protein
PA18/25921	2263593	2305588	41995	Predicted by at least one method		DLACPANK_00006	2296712	2296888	1	hypothetical protein
PA18/25921	2263593	2305588	41995	Predicted by at least one method		DLACPANK_00005	2296885	2297049	1	hypothetical protein
PA18/25921	2263593	2305588	41995	Predicted by at least one method		DLACPANK_00004	2297046	2297408	1	hypothetical protein
PA18/25921	2263593	2305588	41995	Predicted by at least one method		DLACPANK_00003	2297411	2298025	1	hypothetical protein
PA18/25921	2263593	2305588	41995	Predicted by at least one method	ssb_1	DLACPANK_00002	2298026	2298421	1	Single-stranded DNA-binding protein
PA18/25921	2263593	2305588	41995	Predicted by at least one method		DLACPANK_00001	2298672	2299100	1	hypothetical protein
PA18/25921	2263593	2305588	41995	Predicted by at least one method	hin	DLACPANK_02067	2300629	2301195	1	DNA-invertase hin
PA18/25921	2263593	2305588	41995	Predicted by at least one method		DLACPANK_02068	2301232	2301675	-1	hypothetical protein
PA18/25921	2263593	2305588	41995	Predicted by at least one method		DLACPANK_02069	2301681	2304566	-1	hypothetical protein
PA18/25921	2263593	2305588	41995	Predicted by at least one method		DLACPANK_02070	2304715	2305014	-1	hypothetical protein
PA18/25921	2263593	2305588	41995	Predicted by at least one method		DLACPANK_02071	2305076	2305588	-1	hypothetical protein
PA18/25921	2278318	2284483	6165	Predicted by at least one method		DLACPANK_00038	2278318	2278467	1	hypothetical protein
PA18/25921	2278318	2284483	6165	Predicted by at least one method	blc_1	DLACPANK_00037	2278454	2278969	-1	Outer membrane lipoprotein Blc
PA18/25921	2278318	2284483	6165	Predicted by at least one method		DLACPANK_00036	2279352	2279624	-1	hypothetical protein
PA18/25921	2278318	2284483	6165	Predicted by at least one method		DLACPANK_00035	2279930	2280217	-1	hypothetical protein
PA18/25921	2278318	2284483	6165	Predicted by at least one method	rrrD_1	DLACPANK_00034	2280577	2281053	-1	Lysozyme RrrD
PA18/25921	2278318	2284483	6165	Predicted by at least one method		DLACPANK_00033	2281046	2281237	-1	hypothetical protein
PA18/25921	2278318	2284483	6165	Predicted by at least one method		DLACPANK_00032	2281719	2281925	-1	hypothetical protein
PA18/25921	2278318	2284483	6165	Predicted by at least one method	psiE_1	DLACPANK_00031	2282851	2283285	-1	Protein PsiE
PA18/25921	2278318	2284483	6165	Predicted by at least one method	lpxP_1	DLACPANK_00030	2283554	2284483	-1	Lipid A biosynthesis palmitoleoyltransferase
PA18/25921	2292109	2299100	6991	Predicted by at least one method		DLACPANK_00015	2292109	2292435	-1	hypothetical protein
PA18/25921	2292109	2299100	6991	Predicted by at least one method		DLACPANK_00014	2292566	2292775	-1	hypothetical protein
PA18/25921	2292109	2299100	6991	Predicted by at least one method	lexA_1	DLACPANK_00013	2292875	2293522	1	LexA repressor
PA18/25921	2292109	2299100	6991	Predicted by at least one method		DLACPANK_00012	2293561	2293902	1	hypothetical protein
PA18/25921	2292109	2299100	6991	Predicted by at least one method		DLACPANK_00011	2294054	2294251	-1	hypothetical protein
PA18/25921	2292109	2299100	6991	Predicted by at least one method		DLACPANK_00010	2294985	2295194	-1	hypothetical protein
PA18/25921	2292109	2299100	6991	Predicted by at least one method		DLACPANK_00009	2295549	2295812	-1	hypothetical protein
PA18/25921	2292109	2299100	6991	Predicted by at least one method		DLACPANK_00008	2295958	2296152	1	hypothetical protein
PA18/25921	2292109	2299100	6991	Predicted by at least one method		DLACPANK_00007	2296125	2296505	1	hypothetical protein
PA18/25921	2292109	2299100	6991	Predicted by at least one method		DLACPANK_00006	2296712	2296888	1	hypothetical protein
PA18/25921	2292109	2299100	6991	Predicted by at least one method		DLACPANK_00005	2296885	2297049	1	hypothetical protein
PA18/25921	2292109	2299100	6991	Predicted by at least one method		DLACPANK_00004	2297046	2297408	1	hypothetical protein
PA18/25921	2292109	2299100	6991	Predicted by at least one method		DLACPANK_00003	2297411	2298025	1	hypothetical protein
PA18/25921	2292109	2299100	6991	Predicted by at least one method	ssb_1	DLACPANK_00002	2298026	2298421	1	Single-stranded DNA-binding protein
PA18/25921	2292109	2299100	6991	Predicted by at least one method		DLACPANK_00001	2298672	2299100	1	hypothetical protein
PA18/25921	2741464	2747263	5799	Predicted by at least one method	cdiI4	DLACPANK_00182	2741464	2741970	-1	Immunity protein CdiI-o11
PA18/25921	2741464	2747263	5799	Predicted by at least one method		DLACPANK_00183	2741972	2747263	-1	hypothetical protein
PA18/25921	2892745	2896786	4041	Predicted by at least one method		DLACPANK_00327	2892745	2893101	-1	hypothetical protein
PA18/25921	2892745	2896786	4041	Predicted by at least one method		DLACPANK_00328	2893331	2893603	-1	hypothetical protein
PA18/25921	2892745	2896786	4041	Predicted by at least one method	qorB	DLACPANK_00329	2894084	2894932	-1	Quinone oxidoreductase 2
PA18/25921	2892745	2896786	4041	Predicted by at least one method		DLACPANK_00330	2895022	2895402	1	hypothetical protein
PA18/25921	2892745	2896786	4041	Predicted by at least one method		DLACPANK_00331	2895536	2895934	1	hypothetical protein
PA18/25921	2892745	2896786	4041	Predicted by at least one method		DLACPANK_00332	2896127	2896786	1	hypothetical protein
PA18/25921	3011779	3022783	11004	Predicted by at least one method		DLACPANK_00449	3011779	3014526	1	hypothetical protein
PA18/25921	3011779	3022783	11004	Predicted by at least one method		DLACPANK_00450	3014529	3015017	1	hypothetical protein
PA18/25921	3011779	3022783	11004	Predicted by at least one method		DLACPANK_00451	3015014	3016105	1	hypothetical protein
PA18/25921	3011779	3022783	11004	Predicted by at least one method		DLACPANK_00452	3016102	3016287	1	hypothetical protein
PA18/25921	3011779	3022783	11004	Predicted by at least one method		DLACPANK_00453	3016920	3018005	-1	hypothetical protein
PA18/25921	3011779	3022783	11004	Predicted by at least one method	tfaE_1	DLACPANK_00454	3018107	3018646	-1	Prophage tail fiber assembly protein TfaE
PA18/25921	3011779	3022783	11004	Predicted by at least one method		DLACPANK_00455	3018648	3019838	-1	hypothetical protein
PA18/25921	3011779	3022783	11004	Predicted by at least one method		DLACPANK_00456	3019847	3020503	-1	hypothetical protein
PA18/25921	3011779	3022783	11004	Predicted by at least one method		DLACPANK_00457	3020500	3021687	-1	hypothetical protein
PA18/25921	3011779	3022783	11004	Predicted by at least one method		DLACPANK_00458	3021687	3022031	-1	hypothetical protein
PA18/25921	3011779	3022783	11004	Predicted by at least one method		DLACPANK_00459	3022031	3022783	-1	hypothetical protein
PA18/25921	3011779	3022783	11004	Predicted by at least one method		DLACPANK_00460	3022780	3023730	-1	hypothetical protein
PA18/25921	3122506	3129518	7012	Predicted by at least one method		DLACPANK_00587	3122506	3123015	-1	hypothetical protein
PA18/25921	3122506	3129518	7012	Predicted by at least one method		DLACPANK_00588	3123018	3123215	-1	hypothetical protein
PA18/25921	3122506	3129518	7012	Predicted by at least one method		DLACPANK_00589	3123408	3124259	-1	hypothetical protein
PA18/25921	3122506	3129518	7012	Predicted by at least one method		DLACPANK_00590	3124914	3125291	-1	hypothetical protein
PA18/25921	3122506	3129518	7012	Predicted by at least one method		DLACPANK_00591	3125288	3125446	-1	hypothetical protein
PA18/25921	3122506	3129518	7012	Predicted by at least one method	rrrD_4	DLACPANK_00592	3125428	3125904	-1	Lysozyme RrrD
PA18/25921	3122506	3129518	7012	Predicted by at least one method		DLACPANK_00593	3125901	3126089	-1	hypothetical protein
PA18/25921	3122506	3129518	7012	Predicted by at least one method		DLACPANK_00594	3126482	3126985	-1	hypothetical protein
PA18/25921	3122506	3129518	7012	Predicted by at least one method		DLACPANK_00595	3126982	3127182	-1	hypothetical protein
PA18/25921	3122506	3129518	7012	Predicted by at least one method		DLACPANK_00596	3127167	3127766	-1	hypothetical protein
PA18/25921	3122506	3129518	7012	Predicted by at least one method		DLACPANK_00597	3127769	3127864	-1	hypothetical protein
PA18/25921	3122506	3129518	7012	Predicted by at least one method		DLACPANK_00598	3127957	3128367	-1	hypothetical protein
PA18/25921	3122506	3129518	7012	Predicted by at least one method		DLACPANK_00599	3128364	3128561	-1	hypothetical protein
PA18/25921	3122506	3129518	7012	Predicted by at least one method		DLACPANK_00600	3128574	3129020	-1	hypothetical protein
PA18/25921	3122506	3129518	7012	Predicted by at least one method		DLACPANK_00601	3129042	3129335	-1	hypothetical protein
PA18/25921	3122506	3129518	7012	Predicted by at least one method	rcbA	DLACPANK_00602	3129339	3129518	-1	Double-strand break reduction protein
PA18/25921	3122506	3129518	7012	Predicted by at least one method		DLACPANK_00603	3129506	3129706	-1	hypothetical protein
PA18/25921	3141267	3145619	4352	Predicted by at least one method		DLACPANK_00624	3141267	3142157	1	hypothetical protein
PA18/25921	3141267	3145619	4352	Predicted by at least one method		DLACPANK_00625	3142160	3142531	1	hypothetical protein
PA18/25921	3141267	3145619	4352	Predicted by at least one method		DLACPANK_00626	3142531	3142818	1	hypothetical protein
PA18/25921	3141267	3145619	4352	Predicted by at least one method		DLACPANK_00627	3143097	3143492	1	hypothetical protein
PA18/25921	3141267	3145619	4352	Predicted by at least one method		DLACPANK_00628	3143482	3144021	1	hypothetical protein
PA18/25921	3141267	3145619	4352	Predicted by at least one method		DLACPANK_00629	3144030	3144239	1	hypothetical protein
PA18/25921	3141267	3145619	4352	Predicted by at least one method	xerD_1	DLACPANK_00630	3144456	3145619	1	Tyrosine recombinase XerD
PA18/25921	3387848	3392139	4291	Predicted by at least one method	arsC	DLACPANK_00848	3387848	3388270	-1	Arsenate reductase
PA18/25921	3387848	3392139	4291	Predicted by at least one method	arsB	DLACPANK_00849	3388281	3389570	-1	Arsenical pump membrane protein
PA18/25921	3387848	3392139	4291	Predicted by at least one method	arsA	DLACPANK_00850	3389626	3391377	-1	Arsenical pump-driving ATPase
PA18/25921	3387848	3392139	4291	Predicted by at least one method	arsD	DLACPANK_00851	3391391	3391756	-1	Arsenical resistance operon trans-acting repressor ArsD
PA18/25921	3387848	3392139	4291	Predicted by at least one method	arsR2	DLACPANK_00852	3391804	3392139	-1	Arsenic resistance transcriptional regulator ArsR2
PA18/25921	3848338	3852895	4557	Predicted by at least one method		DLACPANK_01257	3848338	3849096	-1	hypothetical protein
PA18/25921	3848338	3852895	4557	Predicted by at least one method		DLACPANK_01258	3849115	3850926	-1	hypothetical protein
PA18/25921	3848338	3852895	4557	Predicted by at least one method		DLACPANK_01259	3850944	3852431	-1	hypothetical protein
PA18/25921	3848338	3852895	4557	Predicted by at least one method		DLACPANK_01260	3852431	3852895	-1	hypothetical protein
PA18/25921	3903124	3923649	20525	Predicted by at least one method	lspA_2	DLACPANK_03729	3903124	3903408	-1	Lipoprotein signal peptidase
PA18/25921	3903124	3923649	20525	Predicted by at least one method	hcpA_5	DLACPANK_03755	3905867	3906019	1	Major exported protein
PA18/25921	3903124	3923649	20525	Predicted by at least one method		DLACPANK_03801	3922998	3923147	1	hypothetical protein
PA18/25921	3903124	3923649	20525	Predicted by at least one method	blc_2	DLACPANK_03802	3923134	3923649	-1	Outer membrane lipoprotein Blc
PA18/25921	4049751	4054307	4556	Predicted by at least one method		DLACPANK_03777	4049751	4049867	1	hypothetical protein
PA18/25921	4049751	4054307	4556	Predicted by at least one method	rarD_3	DLACPANK_03746	4054020	4054307	1	Protein RarD
PA18/25921	4436286	4448943	12657	Predicted by at least one method		DLACPANK_03721	4436286	4436567	-1	hypothetical protein
PA18/25921	4436286	4448943	12657	Predicted by at least one method		DLACPANK_03727	4442977	4443252	1	hypothetical protein
PA18/25921	4436286	4448943	12657	Predicted by at least one method		DLACPANK_03775	4448542	4448943	-1	hypothetical protein
